# Supplementary material for: Different artificial feeding strategies shape the diverse gut microbial communities and functions with the potential risk of pathogen transmission to captive Asian small-clawed otters (Aonyx cinereus)
Source: mSystems. 2024 Nov 27;9(12):e00954-24. doi: 10.1128/msystems.00954-24 (PMC11651104; doi:10.1128/msystems.00954-24)
Supplement: Supplemental Tables — Table S1 to S3. [file msystems.00954-24-s0004.xlsx]

## Sheet: Table S1
taxonomy	A_6	A_8	B_4	B_5	B_6	B_7	B_1	B_2	B_3	A_2	A_3	A_1	B_8	A_7	A_4	A_5
k__Eukaryota; p__Acanthocephala; c__Palaeacanthocephala; o__NA; f__Illiosentidae; g__Dollfusentis	0	0	0.6577	0.1264	0.0781	0.0797	0	0	0.3596	0	0	0	0	0	0	0
k__Eukaryota; p__Annelida	0	0	0.0827	0.1033	0	0.3908	0	0	0	0	0	0	0	0	0	0
k__Eukaryota; p__Annelida; c__Clitellata; o__Hirudinida; f__Glossiphoniidae; g__Helobdella; s__Helobdella robusta	0.0417	0.128	1.2248	1.8854	1.936	0.4771	1.5375	2.3423	1.8851	0	0.0558	0	1.5254	0	0	0
k__Eukaryota; p__Annelida; c__Polychaeta; o__Capitellida; f__Capitellidae; g__Capitella; s__Capitella teleta	0	0	0.7406	1.1612	1.965	139.563	1.9628	1.171	0.7674	0	0	0	2.637	0	0	0
k__Eukaryota; p__Apicomplexa; c__Aconoidasida; o__Haemosporida; f__Plasmodiidae; g__Plasmodium	0	0	0.1578	0	0	0	0	0.1871	0	0	0	0	0	0	0	0
k__Eukaryota; p__Apicomplexa; c__Aconoidasida; o__Haemosporida; f__Plasmodiidae; g__Plasmodium; s__Plasmodium ovale	27.6153	67.2853	8.9422	8.9045	6.9136	11.7119	25.7731	9.666	25.3623	37.2495	17.49	10.5682	2.3126	31.9435	11.9052	9.8697
k__Eukaryota; p__Apicomplexa; c__Aconoidasida; o__Haemosporida; f__Plasmodiidae; g__Plasmodium; s__Plasmodium yoelii	58.6624	5.9235	3.5503	1.3035	1.718	13.6883	1.2004	3.8133	2.6283	3.6508	5.2878	4.2589	1.1251	2.6185	2.4856	4.3218
k__Eukaryota; p__Apicomplexa; c__Aconoidasida; o__Piroplasmida; f__Babesiidae; g__Babesia; s__Babesia bigemina	0.048	0.0624	0.0345	0	0	1.5158	0	0	0	0	0.2095	0.0787	0.0304	0	0	0.0315
k__Eukaryota; p__Apicomplexa; c__Aconoidasida; o__Piroplasmida; f__Babesiidae; g__Babesia; s__Babesia ovata	0.0844	0.6183	0.1783	0.0835	0.8236	11.3799	0.1316	0.3698	0	0.1078	0.3196	0.3406	0.0323	0.0407	0	0.6258
k__Eukaryota; p__Apicomplexa; c__Conoidasida; o__Eucoccidiorida	0	0	0	0.3978	0.1229	0.1254	0	0.0944	0	0	0	0	0	0	0	0
k__Eukaryota; p__Apicomplexa; c__Conoidasida; o__Eucoccidiorida; f__Eimeriidae; g__Cyclospora; s__Cyclospora cayetanensis	0	0	0.0512	0	0	0	0	0.4248	0	0	0	0	0	0	0	0
k__Eukaryota; p__Apicomplexa; c__Conoidasida; o__Eucoccidiorida; f__Eimeriidae; g__Eimeria	0	0	0	0	0	0	0	0.2666	0	0	0	0	0	0	0	0
k__Eukaryota; p__Apicomplexa; c__Conoidasida; o__Eucoccidiorida; f__Eimeriidae; g__Eimeria; s__Eimeria brunetti	0	0	0.0989	0	0.0763	0	0.0567	0.1172	0	0	0	0	0.3137	0	0	0
k__Eukaryota; p__Apicomplexa; c__Conoidasida; o__Eugregarinorida; f__Gregarinidae; g__Gregarina; s__Gregarina niphandrodes	0	0	0	0	0	0	0	0	0	0	0	0	0.1467	0	0	0
k__Eukaryota; p__Arthropoda	27.6172	67.7912	85.7461	111.942	130.23	74.024	185.618	104.551	69.0463	41.7809	19.5922	12.389	190.53	33.5758	12.9956	10.0036
k__Eukaryota; p__Arthropoda; c__Arachnida	0.0592	1.0824	0.0379	0.6052	0.1543	0.2733	0.6887	0.5605	0.5316	0.138	2.0962	0.0669	0.306	0.0714	0	0.1069
k__Eukaryota; p__Arthropoda; c__Arachnida; o__Araneae	0	0.1011	9.428	15.5425	17.17	8.2467	23.3808	9.1323	4.4708	0	0.7536	0.0728	24.467	0	0	0
k__Eukaryota; p__Arthropoda; c__Arachnida; o__Araneae; f__Araneidae; g__Araneus; s__Araneus ventricosus	0.2849	1.9164	47.5478	75.1564	90.9446	39.1788	118.145	51.6465	33.2038	0.1137	2.7872	0.2486	136.8	0.0397	0.0646	0.9744
k__Eukaryota; p__Arthropoda; c__Arachnida; o__Araneae; f__Eresidae; g__Stegodyphus; s__Stegodyphus mimosarum	0	0.0497	1.7842	3.6417	3.7446	3.1727	5.4471	2.2608	0.7673	0	0	0	7.1117	0	0	0
k__Eukaryota; p__Arthropoda; c__Arachnida; o__Araneae; f__Nephilidae; g__Trichonephila; s__Trichonephila clavipes*	57.1728	42.0062	30.91	1.357	2.3498	82.7259	2.3896	42.8161	9.2839	50.3503	69.3647	50.851	3.0163	41.4241	41.1197	47.11
k__Eukaryota; p__Arthropoda; c__Arachnida; o__Araneae; f__Theridiidae; g__Parasteatoda; s__Parasteatoda tepidariorum	0	0	0.5516	1.1289	0.9954	0.4503	1.2639	1.0907	0.3799	0	0	0	1.7814	0	0	0
k__Eukaryota; p__Arthropoda; c__Arachnida; o__Ixodida; f__Ixodidae; g__Ixodes; s__Ixodes scapularis	0	0	1.6759	3.451	3.3666	2.2146	4.9252	1.9284	1.3078	0	0	0	5.6105	0	0	0
k__Eukaryota; p__Arthropoda; c__Arachnida; o__Mesostigmata	0	0	0.1496	0	0.0577	0.7402	0	0.1773	1.9799	0	0	0	1.3657	0	0	0
k__Eukaryota; p__Arthropoda; c__Arachnida; o__Mesostigmata; f__Phytoseiidae; g__Galendromus; s__Galendromus occidentalis*	0	0	0.5948	0.2949	0.1314	0.3127	0.2743	0.6735	0	0	0	0	0.1222	0	0	0
k__Eukaryota; p__Arthropoda; c__Arachnida; o__Sarcoptiformes; f__Pyroglyphidae; g__Euroglyphus; s__Euroglyphus maynei	0.2545	0.2542	0.2049	0	0	0	0	0.1378	0	0.1994	0.3375	0.424	0	0	0	0.3357
k__Eukaryota; p__Arthropoda; c__Arachnida; o__Scorpiones; f__Buthidae; g__Centruroides; s__Centruroides sculpturatus	0	0	0.605	1.0059	1.3115	0.6746	0.6736	0.9628	0.7437	0	0	0	1.803	0	0	0
k__Eukaryota; p__Arthropoda; c__Arachnida; o__Trombidiformes; f__Trombiculidae; g__Leptotrombidium; s__Leptotrombidium deliense	0	0	0.2394	0.1637	0.3641	0.2478	0.361	0.3109	0.1242	0	0	0	0.5547	0	0	0
k__Eukaryota; p__Arthropoda; c__Arachnida; o__Trombidiformes; f__Trombidiidae; g__Dinothrombium; s__Dinothrombium tinctorium	0.0505	0	2.0083	3.521	2.5931	1.3795	3.3727	3.6087	1.5629	0	0	0	4.468	0	0	0
k__Eukaryota; p__Arthropoda; c__Branchiopoda; o__Diplostraca	0	0	0	0	0	0	0	0	0	0	0	0	0.3411	0	0	0
k__Eukaryota; p__Arthropoda; c__Branchiopoda; o__Diplostraca; f__Daphniidae; g__Daphnia	0	0	0	0	0	0	0	0	0	0	0	0	0.2843	0	0	0
k__Eukaryota; p__Arthropoda; c__Branchiopoda; o__Diplostraca; f__Daphniidae; g__Daphnia; s__Daphnia magna	0.6605	1.7114	1.544	2.1619	2.3879	17.3739	3.0267	2.8699	0.9717	0.3751	0.6936	3.3919	4.8069	0.0511	0.1348	2.0677
k__Eukaryota; p__Arthropoda; c__Branchiopoda; o__Diplostraca; f__Daphniidae; g__Daphnia; s__Daphnia pulex	0.2267	0.4045	4.9861	5.5932	5.4823	3.9741	6.1043	5.5204	3.1388	0.3984	0.3357	1.5536	10.2919	0.0965	0.0809	1.1881
k__Eukaryota; p__Arthropoda; c__Branchiopoda; o__Diplostraca; f__Sididae; g__Diaphanosoma; s__Diaphanosoma dubium	0	0	0	0	0	0	0	0	0	0	0	0	0.1977	0	0	0
k__Eukaryota; p__Arthropoda; c__Collembola; o__Entomobryomorpha; f__Entomobryidae; g__Orchesella; s__Orchesella cincta	0	0	0.2343	0	0	0	0	0.6952	0	0	0	0	0	0	0	0
k__Eukaryota; p__Arthropoda; c__Collembola; o__Entomobryomorpha; f__Isotomidae; g__Folsomia; s__Folsomia candida	0	0	1.107	2.421	1.9648	0.4407	3.4635	1.4982	1.3937	0	0	0	2.3138	0	0	0
k__Eukaryota; p__Arthropoda; c__Hexanauplia; o__Harpacticoida; f__Harpacticidae; g__Tigriopus; s__Tigriopus californicus	0	0	0.3891	0.2387	0.6531	6.0294	0.7284	0.4855	0	0	0	0	0.9674	0	0	0
k__Eukaryota; p__Arthropoda; c__Insecta	0	0.1178	5.5945	8.1487	7.9599	2.7615	9.3114	6.7001	4.3553	0	0.169	0	10.1096	0.0387	0	0
k__Eukaryota; p__Arthropoda; c__Insecta; o__Blattodea	0	0	0.336	0	0	0	0	0	0	0	0	0	0	0	0	0
k__Eukaryota; p__Arthropoda; c__Insecta; o__Blattodea; f__Ectobiidae; g__Blattella; s__Blattella germanica	0.0304	0	0.103	0	0	0	0.222	0.1683	0	0	0	0.0344	0.1338	0	0	0.2931
k__Eukaryota; p__Arthropoda; c__Insecta; o__Blattodea; f__Kalotermitidae; g__Cryptotermes; s__Cryptotermes secundus	0	0	1.3071	1.1081	2.1291	0.8519	2.489	2.037	1.6651	0	0	0	2.3851	0	0	0
k__Eukaryota; p__Arthropoda; c__Insecta; o__Blattodea; f__Termopsidae; g__Zootermopsis; s__Zootermopsis nevadensis	0	0	0.2906	0.1451	0.3926	0.1603	0.2667	0.1378	0.5507	0	0	0	0.6611	0	0	0
k__Eukaryota; p__Arthropoda; c__Insecta; o__Coleoptera; f__Buprestidae; g__Agrilus; s__Agrilus planipennis	0	0	0	0.2192	0.1354	0.1382	0.1007	0.104	0	0	0	0	0	0	0	0
k__Eukaryota; p__Arthropoda; c__Insecta; o__Coleoptera; f__Cerambycidae; g__Anoplophora; s__Anoplophora glabripennis	0	0	0.384	0.0479	0.0592	0.121	0.0441	0.1821	0	0	0	0	0	0	0	0
k__Eukaryota; p__Arthropoda; c__Insecta; o__Coleoptera; f__Chrysomelidae; g__Diabrotica; s__Diabrotica virgifera	0	0	0	0	0	0.1831	0	0	0	0	0	0	0.1229	0	0	0
k__Eukaryota; p__Arthropoda; c__Insecta; o__Coleoptera; f__Scarabaeidae; g__Onthophagus; s__Onthophagus taurus	0	0.0908	0.5395	0.7521	1.2111	0.2564	1.857	0.7678	0.1487	0	0.1187	0	2.0256	0	0	0.0713
k__Eukaryota; p__Arthropoda; c__Insecta; o__Coleoptera; f__Scarabaeidae; g__Oryctes; s__Oryctes borbonicus	0	0	3.7215	5.3185	6.0613	1.6284	10.2002	4.5589	1.4694	0	0	0	11.5016	0	0	0
k__Eukaryota; p__Arthropoda; c__Insecta; o__Coleoptera; f__Tenebrionidae; g__Tribolium; s__Tribolium castaneum	0	0	0.745	0.0437	0.6474	0	0.2407	0.3587	0	0	0	0	0.1479	0	0	0
k__Eukaryota; p__Arthropoda; c__Insecta; o__Diptera	0	0	0	0	0	7.1342	0	0	0	0	0	0	0	0	0	0
k__Eukaryota; p__Arthropoda; c__Insecta; o__Diptera; f__Calliphoridae; g__Lucilia; s__Lucilia cuprina	0.6174	1.5012	1.5016	2.0054	4.0433	3.8386	4.0299	1.8665	1.4559	0.5894	1.4292	1.9793	3.4574	0.1503	0.0773	3.4389
k__Eukaryota; p__Arthropoda; c__Insecta; o__Diptera; f__Cecidomyiidae; g__Mayetiola; s__Mayetiola destructor	0	0	0	0	0	0	0	0	0	0	0	0	0.1246	0	0	0
k__Eukaryota; p__Arthropoda; c__Insecta; o__Diptera; f__Culicidae; g__Aedes	0	0	0	0.1471	0	0	0	0	0	0	0	0	0	0	0	0
k__Eukaryota; p__Arthropoda; c__Insecta; o__Diptera; f__Culicidae; g__Aedes; s__Aedes aegypti	0	0	0.2873	0.4213	0.2814	0.3699	0.5388	0.1837	0.216	0	0	0	0.6341	0	0	0
k__Eukaryota; p__Arthropoda; c__Insecta; o__Diptera; f__Culicidae; g__Aedes; s__Aedes albopictus	0.4083	1.2141	0.0319	0.0716	0.8881	8.8183	0.0564	0.1371	0.5821	0.452	1.1802	1.3622	0.5087	0	0	0.9802
k__Eukaryota; p__Arthropoda; c__Insecta; o__Diptera; f__Culicidae; g__Anopheles; s__Anopheles gambiae	0	0	0.5672	0.4483	1.3309	0.5634	0.3461	0.342	0.3901	0	0	0	1.5817	0	0	0
k__Eukaryota; p__Arthropoda; c__Insecta; o__Diptera; f__Culicidae; g__Culex; s__Culex quinquefasciatus	0	0	0.5585	0.6334	0.0435	0.2661	0.2406	0.6642	0.3359	0	0	0	0.1397	0	0	0
k__Eukaryota; p__Arthropoda; c__Insecta; o__Diptera; f__Drosophilidae; g__Drosophila	0	0	0.4217	1.2983	1.0079	1.3607	1.3805	0.5116	0.3184	0	0	0	1.8543	0	0	0
k__Eukaryota; p__Arthropoda; c__Insecta; o__Diptera; f__Drosophilidae; g__Drosophila; s__Drosophila ananassae	0	0	0.3763	0.2685	0.5806	0.3387	0.3701	0.1275	0	0	0	0	0.8528	0	0	0
k__Eukaryota; p__Arthropoda; c__Insecta; o__Diptera; f__Drosophilidae; g__Drosophila; s__Drosophila bipectinata	0	0	0.2745	0.3428	0.7059	0	0.7349	0.0542	0.1084	0	0	0	0.2903	0	0	0
k__Eukaryota; p__Arthropoda; c__Insecta; o__Diptera; f__Drosophilidae; g__Drosophila; s__Drosophila erecta	0	0	0	0.212	0.0873	0.0891	0.2597	0	0	0	0	0	0.2394	0	0	0
k__Eukaryota; p__Arthropoda; c__Insecta; o__Diptera; f__Drosophilidae; g__Drosophila; s__Drosophila guanche	0	0.0092	0	0	0	3.069	0	0	0	0	0	0	0	0	0	0.0108
k__Eukaryota; p__Arthropoda; c__Insecta; o__Diptera; f__Drosophilidae; g__Drosophila; s__Drosophila yakuba	0	0	0.1258	0.5155	1.0947	0.3962	0.6378	0.521	0	0	0	0	0.7029	0	0	0
k__Eukaryota; p__Arthropoda; c__Insecta; o__Diptera; f__Sarcophagidae; g__Sarcophaga; s__Sarcophaga bullata	0.0412	0.1264	0.384	0.3704	0.1525	0.4582	0.5249	0.169	0.1103	0.024	0.0551	0.0931	0.941	0	0	0.2481
k__Eukaryota; p__Arthropoda; c__Insecta; o__Diptera; f__Tephritidae; g__Bactrocera; s__Bactrocera dorsalis	0	0.1463	0.4411	0.6885	0.1701	0.5211	0.7591	0.1961	0.2612	0	0	0	0.8163	0	0	0
k__Eukaryota; p__Arthropoda; c__Insecta; o__Diptera; f__Tephritidae; g__Rhagoletis; s__Rhagoletis zephyria	0.0278	0.256	0	0	0	0	0	0	0	0	0.2231	0	0	0.0336	0	0
k__Eukaryota; p__Arthropoda; c__Insecta; o__Hemiptera; f__Aphididae	0	0	0.7882	1.8949	1.8937	0.7958	1.4334	1.3446	0.3197	0	0	0	1.8292	0	0	0
k__Eukaryota; p__Arthropoda; c__Insecta; o__Hemiptera; f__Aphididae; g__Acyrthosiphon; s__Acyrthosiphon pisum	0.0532	0.163	0	0	0	0	0	0	0	0.031	0	0	0	0	0	0
k__Eukaryota; p__Arthropoda; c__Insecta; o__Hemiptera; f__Aphididae; g__Aphis; s__Aphis gossypii	0	0	0.1068	0.4003	0.4121	0.1683	0.3371	0.3483	0	0	0	0	0.7345	0	0	0
k__Eukaryota; p__Arthropoda; c__Insecta; o__Hemiptera; f__Aphididae; g__Diuraphis; s__Diuraphis noxia	0	0	0.1226	0.9048	0.849	0.1084	0.5328	0.8641	0.0815	0	0	0	0.2911	0	0	0
k__Eukaryota; p__Arthropoda; c__Insecta; o__Hemiptera; f__Aphididae; g__Melanaphis; s__Melanaphis sacchari	0	0	0.1103	0.8306	0.5855	0.1737	0.253	0.1307	0	0	0	0	0	0	0	0
k__Eukaryota; p__Arthropoda; c__Insecta; o__Hemiptera; f__Aphididae; g__Myzus; s__Myzus persicae	0	0	0.0843	0.3159	0.9108	0	1.304	0.3999	0	0	0	0	1.3144	0	0	0
k__Eukaryota; p__Arthropoda; c__Insecta; o__Hemiptera; f__Aphididae; g__Sipha; s__Sipha flava	0	0.0919	0.4069	0.6474	0.2033	0.1478	0.4364	0.3545	0.109	0	0.3605	0.0406	0.9046	0.0434	0	0.0433
k__Eukaryota; p__Arthropoda; c__Insecta; o__Hemiptera; f__Cimicidae; g__Cimex; s__Cimex lectularius	0	0	0.3559	0.7037	0.3661	0.1869	0.4764	0.3516	0.4216	0	0	0	1.1919	0	0	0
k__Eukaryota; p__Arthropoda; c__Insecta; o__Hemiptera; f__Delphacidae; g__Laodelphax*; s__Laodelphax striatellus*	0	0	0	0.1471	0.478	57.7907	0.1701	0	0.0878	0	0	0	0.1568	0	0	0
k__Eukaryota; p__Arthropoda; c__Insecta; o__Hemiptera; f__Liviidae; g__Diaphorina; s__Diaphorina citri	0	0	0.4615	1.3473	1.2187	0.4632	1.1958	0.257	0.297	0	0	0	0.951	0	0	0
k__Eukaryota; p__Arthropoda; c__Insecta; o__Hymenoptera	0	0	0.0489	0.4272	0.2262	0.3029	0.6168	0	0.3473	0	0	0	0.7099	0	0	0
k__Eukaryota; p__Arthropoda; c__Insecta; o__Hymenoptera; f__Apidae; g__Apis; s__Apis florea	2.3331	3.0052	26.26	21.6994	32.8379	21.4571	25.6098	35.102	38.1137	0.5532	2.4973	5.0821	2.8825	0.4324	0.7201	10.0208
k__Eukaryota; p__Arthropoda; c__Insecta; o__Hymenoptera; f__Apidae; g__Eufriesea; s__Eufriesea mexicana	0	0	0.5161	1.037	0.8886	0.3594	1.2177	0.833	0.1396	0	0.2331	0	2.0681	0	0	0
k__Eukaryota; p__Arthropoda; c__Insecta; o__Hymenoptera; f__Apidae; g__Habropoda; s__Habropoda laboriosa	0	0	0	0	0	0	0	0	0	0	0	0.1599	0.226	0.0569	0.0557	0.1136
k__Eukaryota; p__Arthropoda; c__Insecta; o__Hymenoptera; f__Apidae; g__Melipona; s__Melipona quadrifasciata	0	0	2.4945	2.3765	9.9286	2.8286	5.4156	3.1483	2.0375	0	0	0.046	4.9013	0	0	0
k__Eukaryota; p__Arthropoda; c__Insecta; o__Hymenoptera; f__Braconidae; g__Diachasma; s__Diachasma alloeum	0	0	0	0.3929	0.2428	0	0.9627	0.4974	0	0	0	0	0.3883	0	0	0
k__Eukaryota; p__Arthropoda; c__Insecta; o__Hymenoptera; f__Braconidae; g__Microplitis; s__Microplitis demolitor	0	0	0.0732	0.2057	0.3953	0.173	0.4409	0.0868	0.2168	0	0	0	0.4838	0	0	0
k__Eukaryota; p__Arthropoda; c__Insecta; o__Hymenoptera; f__Cephidae; g__Cephus; s__Cephus cinctus	0.0352	0.036	1.2926	0.3725	0.2301	0.2349	0.4563	0.7662	0.4711	0	0.3763	0	0.3155	0	0.0416	0
k__Eukaryota; p__Arthropoda; c__Insecta; o__Hymenoptera; f__Encyrtidae; g__Copidosoma; s__Copidosoma floridanum	0	0	0.1178	0.4414	0.3636	0	0.1352	0	0	0	0	0	0.623	0	0	0
k__Eukaryota; p__Arthropoda; c__Insecta; o__Hymenoptera; f__Formicidae	0	0.2354	0.4879	1.2464	0.896	0.7911	0.7181	1.0648	0.9584	0	0	0	1.1653	0	0	0
k__Eukaryota; p__Arthropoda; c__Insecta; o__Hymenoptera; f__Formicidae*	0	0.0475	0.3998	1.3077	1.2501	0.2196	0.6723	0.8616	0.4378	0.1084	0.6215	0.1051	1.0615	0	0	0
k__Eukaryota; p__Arthropoda; c__Insecta; o__Hymenoptera; f__Formicidae; g__Acromyrmex; s__Acromyrmex echinatior	0.4856	2.1893	0.1195	0.0746	0.0922	0.1882	0.4112	0	0	0.0333	7.518	0.2258	0.3158	0.2067	0.1349	0.9285
k__Eukaryota; p__Arthropoda; c__Insecta; o__Hymenoptera; f__Formicidae; g__Atta; s__Atta colombica	0	0.2353	2.5502	3.809	3.7807	2.048	6.3684	3.0233	1.5992	0	0.4394	0	6.7694	0	0	0.1584
k__Eukaryota; p__Arthropoda; c__Insecta; o__Hymenoptera; f__Formicidae; g__Camponotus; s__Camponotus floridanus	0	0	0.6415	0.8238	1.1896	0.9201	1.2581	1.356	0.2435	0	0	0	1.3095	0	0	0
k__Eukaryota; p__Arthropoda; c__Insecta; o__Hymenoptera; f__Formicidae; g__Cyphomyrmex; s__Cyphomyrmex costatus	0	0	1.095	1.8509	2.1232	0.838	2.01	1.335	0.1266	0	0	0	1.9568	0	0	0
k__Eukaryota; p__Arthropoda; c__Insecta; o__Hymenoptera; f__Formicidae; g__Harpegnathos; s__Harpegnathos saltator	0	0	1.0202	1.3862	1.2441	0.7312	1.4745	1.4802	0.5992	0	0.0635	0	2.8805	0	0	0
k__Eukaryota; p__Arthropoda; c__Insecta; o__Hymenoptera; f__Formicidae; g__Lasius; s__Lasius niger	8.45	1.736	3.0618	2.7409	2.7002	3.5211	4.4127	4.7272	0.9289	7.0848	8.7647	2.3292	4.5715	6.9143	7.3309	3.0131
k__Eukaryota; p__Arthropoda; c__Insecta; o__Hymenoptera; f__Formicidae; g__Monomorium; s__Monomorium pharaonis	0	0	0.8111	1.1807	1.9024	0.3366	2.702	0.9474	0.1247	0	0	0	3.4198	0	0	0
k__Eukaryota; p__Arthropoda; c__Insecta; o__Hymenoptera; f__Formicidae; g__Ooceraea; s__Ooceraea biroi*	0.0376	0.1731	1.326	2.0937	2.5174	2.0412	3.5575	2.0256	1.8119	0	0.1006	0	2.945	0	0	0.0453
k__Eukaryota; p__Arthropoda; c__Insecta; o__Hymenoptera; f__Formicidae; g__Pseudomyrmex; s__Pseudomyrmex gracilis	0	0	0	0	0	0	0.0484	0	0	0	0	0	0	0	0	0
k__Eukaryota; p__Arthropoda; c__Insecta; o__Hymenoptera; f__Formicidae; g__Solenopsis; s__Solenopsis invicta	0	0	0.0439	0.8358	1.8529	0.2074	0	0	0	0	0	0	0	0	0	0
k__Eukaryota; p__Arthropoda; c__Insecta; o__Hymenoptera; f__Formicidae; g__Temnothorax; s__Temnothorax longispinosus	0	0	0.1885	0.6453	1.0133	0.5404	0.637	0.3491	0	0	0	0	1.0418	0	0	0
k__Eukaryota; p__Arthropoda; c__Insecta; o__Hymenoptera; f__Formicidae; g__Trachymyrmex; s__Trachymyrmex cornetzi	0.074	0.7701	1.8897	1.2982	0.7202	1.4362	1.7218	0.9204	0.3339	0.0862	2.7798	0	1.7568	0.0446	0	0.2227
k__Eukaryota; p__Arthropoda; c__Insecta; o__Hymenoptera; f__Formicidae; g__Trachymyrmex; s__Trachymyrmex septentrionalis	0	0	0.1638	0	0.5056	0.0645	0.094	0.0971	0	0	0	0	0.0866	0	0	0
k__Eukaryota; p__Arthropoda; c__Insecta; o__Hymenoptera; f__Formicidae; g__Trachymyrmex; s__Trachymyrmex zeteki	0	0.0205	0.4348	0.3978	0.4915	0.0836	0.8152	0.3776	0.566	0	0	0	1.0215	0	0	0
k__Eukaryota; p__Arthropoda; c__Insecta; o__Hymenoptera; f__Megachilidae; g__Megachile; s__Megachile rotundata	0	0	0	0	0	0	0.1473	0	0	0	0	0	0	0	0	0
k__Eukaryota; p__Arthropoda; c__Insecta; o__Hymenoptera; f__Pteromalidae; g__Trichomalopsis; s__Trichomalopsis sarcophagae	0	0.0123	0.5536	0.8591	1.2775	0.4475	1.3479	0.6989	0.1032	0	0.016	0	1.5262	0	0	0
k__Eukaryota; p__Arthropoda; c__Insecta; o__Lepidoptera	0.0341	0.0348	1.0947	0.3562	0.2658	0.8532	0.888	1.3888	0.5482	0	0.2278	0	0.984	0	0	0.0205
k__Eukaryota; p__Arthropoda; c__Insecta; o__Lepidoptera; f__Bombycidae; g__Bombyx; s__Bombyx mandarina	0	0	0.2177	1.0876	1.7639	0.0857	1.5614	0.9035	0.2579	0	0	0	0.9211	0	0	0
k__Eukaryota; p__Arthropoda; c__Insecta; o__Lepidoptera; f__Crambidae; g__Chilo; s__Chilo suppressalis	8.2329	4.4056	2.6251	0.7977	0.8018	0.3474	1.9473	4.0113	0.2177	8.5008	9.8376	5.356	1.4425	6.3494	7.178	5.2626
k__Eukaryota; p__Arthropoda; c__Insecta; o__Lepidoptera; f__Gracillariidae; g__Micrurapteryx	0	0.0774	0	0	0	0	0	0	0	0	0.1012	0	0	0	0	0.0912
k__Eukaryota; p__Arthropoda; c__Insecta; o__Lepidoptera; f__Noctuidae; g__Heliothis; s__Heliothis virescens	0	0	0.0866	0	0	0	0	0.479	0	0	0	0	0	0	0	0
k__Eukaryota; p__Arthropoda; c__Insecta; o__Lepidoptera; f__Noctuidae; g__Trichoplusia; s__Trichoplusia ni*	0	0	0.5615	1.5826	2.1553	0.9776	2.8376	0.9378	0.8885	0	0	0	3.7202	0	0	0
k__Eukaryota; p__Arthropoda; c__Insecta; o__Lepidoptera; f__Nymphalidae; g__Danaus; s__Danaus plexippus	0	0	0	0.0253	0	0.0638	0	0.072	0.827	0	0	0	0.1498	0	0	0
k__Eukaryota; p__Arthropoda; c__Insecta; o__Lepidoptera; f__Pieridae; g__Leptidea; s__Leptidea sinapis	0	0	0.4611	0.4681	1.3779	0.5287	1.3762	1.0203	0.1019	0	0	0	1.6896	0	0	0
k__Eukaryota; p__Arthropoda; c__Insecta; o__Lepidoptera; f__Pieridae; g__Pieris; s__Pieris rapae	0	0	1.8259	3.0301	3.6329	2.4977	4.9065	2.9905	0.683	0	0	0	5.8186	0	0	0
k__Eukaryota; p__Arthropoda; c__Insecta; o__Lepidoptera; f__Psychidae; g__Eumeta; s__Eumeta japonica	382.448	173.044	26.855	4.3055	5.9709	3.0002	6.2508	34.3469	2.4377	464.37	222.267	149.398	8.1662	476.216	432.142	175.311
k__Eukaryota; p__Arthropoda; c__Insecta; o__Lepidoptera; f__Pyralidae; g__Amyelois; s__Amyelois transitella*	0	0	0.7355	0.6152	1.1412	0.4519	1.7194	0.6315	0.3656	0	0.1074	0	1.649	0	0	0
k__Eukaryota; p__Arthropoda; c__Insecta; o__Phthiraptera; f__Pediculidae; g__Pediculus; s__Pediculus humanus	0	0	0.1811	0.1696	0.4191	0.1426	0.3116	0.2147	0	0	0	0.0387	0.1915	0	0	0
k__Eukaryota; p__Arthropoda; c__Malacostraca	0	0	0.1638	0	0	0	0.094	0	0	0	0	0.1401	0.3465	0.0374	0	0.0747
k__Eukaryota; p__Arthropoda; c__Malacostraca; o__Amphipoda; f__Hyalellidae; g__Hyalella; s__Hyalella azteca	0	0.0768	0.2867	0.2046	0.3792	0.3973	0.188	0.1457	0.097	0	0.3012	0	0.6064	0	0	0
k__Eukaryota; p__Arthropoda; c__Malacostraca; o__Decapoda	0	0	0	0	0	0	0.0267	0	0	0.0205	0	0.1193	0	0.1062	0.2078	0.0212
k__Eukaryota; p__Arthropoda; c__Malacostraca; o__Decapoda; f__Gecarcinidae; g__Cardisoma; s__Cardisoma guanhumi	0	0	0.1483	0	0	0	0.3093	0	0	0.2141	0	0.2767	0.556	0.197	0.2892	0.381
k__Eukaryota; p__Arthropoda; c__Malacostraca; o__Decapoda; f__Penaeidae	0	0	0.1743	0	0	0	0.3778	0	0	0.2735	0	0.2319	0.8195	0.1239	0.2424	0.5651
k__Eukaryota; p__Arthropoda; c__Malacostraca; o__Decapoda; f__Penaeidae; g__Penaeus; s__Penaeus vannamei	0	0.6253	1.5016	0.7036	0.7116	0.7884	2.5682	0.5808	0.2465	1.0283	0.4553	0.8538	2.3444	0.3697	0.8654	0.6452
k__Eukaryota; p__Arthropoda; c__Merostomata; o__Xiphosura; f__Limulidae; g__Limulus; s__Limulus polyphemus	0	0	0.4729	0.2585	0.4865	0.6439	0.8329	0.3738	0.874	0	0	0	0.665	0	0	0
k__Eukaryota; p__Ascomycota	0.1508	0.7821	25.0678	2.9143	3.7045	5637.96	5.3091	35.641	3.3726	0.1486	0.7562	0.649	5.1589	0	0.0944	0.7458
k__Eukaryota; p__Ascomycota; c__Dothideomycetes	0	0	11.9449	0.1451	0.211	13.24	1.0165	27.8974	0.3554	0	0	0	0.0777	0	0	0
k__Eukaryota; p__Ascomycota; c__Dothideomycetes; o__Botryosphaeriales; f__Botryosphaeriaceae; g__Macrophomina; s__Macrophomina phaseolina	0	0	0	0	0	4.9945	0	0	0	0	0	0	0	0	0	0
k__Eukaryota; p__Ascomycota; c__Dothideomycetes; o__Botryosphaeriales; f__Botryosphaeriaceae; g__Neofusicoccum; s__Neofusicoccum parvum	0	0	0	0	0	17.0988	0	0	0	0	0	0	0	0	0	0
k__Eukaryota; p__Ascomycota; c__Dothideomycetes; o__Capnodiales	0	0	0.7916	0	0	0.1067	0.1554	0.7456	0	0	0	0	0.2865	0	0	0
k__Eukaryota; p__Ascomycota; c__Dothideomycetes; o__Capnodiales; f__Mycosphaerellaceae	0	0	5.2567	0.0688	0.5104	0.1737	0.1055	8.0354	0.0435	0	0	0	0.4276	0	0	0
k__Eukaryota; p__Ascomycota; c__Dothideomycetes; o__Capnodiales; f__Mycosphaerellaceae; g__Cercospora	0	0	1.7598	0	0	0	0	3.1713	0	0	0	0	0	0	0	0
k__Eukaryota; p__Ascomycota; c__Dothideomycetes; o__Capnodiales; f__Mycosphaerellaceae; g__Cercospora; s__Cercospora berteroae	0	0	0.2505	0	0	0	0	0.198	0	0	0	0	0	0	0	0
k__Eukaryota; p__Ascomycota; c__Dothideomycetes; o__Capnodiales; f__Mycosphaerellaceae; g__Cercospora; s__Cercospora beticola	0	0	0.2304	0	0	0	0	0.1478	0	0	0	0	0	0	0	0
k__Eukaryota; p__Ascomycota; c__Dothideomycetes; o__Capnodiales; f__Mycosphaerellaceae; g__Cercospora; s__Cercospora zeina	0	0	0.1006	0	0	0	0	0.6505	0	0	0	0	0	0	0	0
k__Eukaryota; p__Ascomycota; c__Dothideomycetes; o__Capnodiales; f__Mycosphaerellaceae; g__Pseudocercospora	0	0	0.2638	0	0	0	0	0.0626	0	0	0	0	0	0	0	0
k__Eukaryota; p__Ascomycota; c__Dothideomycetes; o__Capnodiales; f__Mycosphaerellaceae; g__Pseudocercospora; s__Pseudocercospora eumusae	0	0	0	0	0	5.25	0	0	0	0	0	0	0	0	0	0
k__Eukaryota; p__Ascomycota; c__Dothideomycetes; o__Capnodiales; f__Mycosphaerellaceae; g__Pseudocercospora; s__Pseudocercospora fijiensis	0	0.0524	3.1629	0.3806	0	0.6401	0.3885	2.9705	0	0	0	0	0.0716	0.0619	0	0
k__Eukaryota; p__Ascomycota; c__Dothideomycetes; o__Capnodiales; f__Mycosphaerellaceae; g__Pseudocercospora; s__Pseudocercospora musae	0	0	0	0	0	9.235	0	0	0	0	0	0	0	0	0	0
k__Eukaryota; p__Ascomycota; c__Dothideomycetes; o__Capnodiales; f__Mycosphaerellaceae; g__Ramularia; s__Ramularia collo-cygni	0	0	0.2168	0	0	0	0	0	0	0	0	0	0	0	0	0
k__Eukaryota; p__Ascomycota; c__Dothideomycetes; o__Capnodiales; f__Mycosphaerellaceae; g__Sphaerulina; s__Sphaerulina musiva	0	0	1.8687	0	0	0	0	1.5923	0	0	0	0	0	0	0	0
k__Eukaryota; p__Ascomycota; c__Dothideomycetes; o__Capnodiales; f__NA; g__Acidomyces; s__Acidomyces richmondensis	0	0	0	0	0.1781	0.5456	0.0662	0.0684	0	0	0	0	0	0	0	0
k__Eukaryota; p__Ascomycota; c__Dothideomycetes; o__Capnodiales; f__Teratosphaeriaceae; g__Baudoinia; s__Baudoinia panamericana	0	0	0.3279	0	0	0	0	0.3332	0	0	0	0	0	0	0	0
k__Eukaryota; p__Ascomycota; c__Dothideomycetes; o__Capnodiales; f__Teratosphaeriaceae; g__Friedmanniomyces; s__Friedmanniomyces endolithicus	0	0	2.7762	0.3399	0	0.343	0.4996	3.0976	0	0	0	0	0	0	0	0
k__Eukaryota; p__Ascomycota; c__Dothideomycetes; o__Capnodiales; f__Teratosphaeriaceae; g__Hortaea; s__Hortaea werneckii	0	0	0.5799	0.3882	0.1599	0.3265	0.4161	0.103	0.1227	0	0	0	0.3288	0	0	0
k__Eukaryota; p__Ascomycota; c__Dothideomycetes; o__Dothideales; f__Saccotheciaceae; g__Aureobasidium; s__Aureobasidium melanogenum	0	0	0	0	0	2.4387	0	0	0	0	0	0	0	0	0	0
k__Eukaryota; p__Ascomycota; c__Dothideomycetes; o__Dothideales; f__Saccotheciaceae; g__Aureobasidium; s__Aureobasidium pullulans	0	0	0	0	0	30.6787	0	0	0	0	0	0	0	0	0	0
k__Eukaryota; p__Ascomycota; c__Dothideomycetes; o__Myriangiales; f__Elsinoaceae; g__Elsinoe; s__Elsinoe australis	0	0	0	0	0	5.9803	0	0	0	0	0	0	0	0	0	0
k__Eukaryota; p__Ascomycota; c__Dothideomycetes; o__Mytilinidiales; f__Argynnaceae; g__Lepidopterella*; s__Lepidopterella palustris*	0	0	0.7745	0.0258	0	5.8241	0	1.1124	0	0	0	0	0	0	0	0
k__Eukaryota; p__Ascomycota; c__Dothideomycetes; o__NA; f__Gloniaceae	0	0	0.0503	0	0	0	0	0.477	0	0	0	0	0	0	0	0
k__Eukaryota; p__Ascomycota; c__Dothideomycetes; o__NA; f__Gloniaceae; g__Cenococcum; s__Cenococcum geophilum*	0	0	0	0	0	20.1261	0	0	0	0	0	0	0	0	0	0
k__Eukaryota; p__Ascomycota; c__Dothideomycetes; o__NA; f__Gloniaceae; g__Glonium; s__Glonium stellatum	0	0	0.0593	0	0	12.9423	0	0.6676	0	0	0	0	0	0	0	0
k__Eukaryota; p__Ascomycota; c__Dothideomycetes; o__NA; f__NA; g__Coniosporium; s__Coniosporium apollinis	0	0	0	0	0.0419	9.5368	0	0	0	0	0	0	0	0	0	0
k__Eukaryota; p__Ascomycota; c__Dothideomycetes; o__Pleosporales	0	0	25.6337	0.6149	0.2058	3.7609	0.2803	42.2173	0	0	0	0	0.0781	0	0	0
k__Eukaryota; p__Ascomycota; c__Dothideomycetes; o__Pleosporales; f__Coniothyriaceae; g__Coniothyrium; s__Coniothyrium glycines	0	0	0	0.2864	0	0	0	0	0	0	0	0	0	0	0	0
k__Eukaryota; p__Ascomycota; c__Dothideomycetes; o__Pleosporales; f__Corynesporascaceae; g__Corynespora; s__Corynespora cassiicola	0	0	1.1968	0	0	4.5161	0	3.2793	0	0	0	0	0	0	0	0
k__Eukaryota; p__Ascomycota; c__Dothideomycetes; o__Pleosporales; f__Cucurbitariaceae; g__Pyrenochaeta; s__Pyrenochaeta sp. DS3sAY3a	0	0	0.0915	0	0.0776	0	0	1.5641	0	0	0	0	0	0	0	0
k__Eukaryota; p__Ascomycota; c__Dothideomycetes; o__Pleosporales; f__Didymellaceae	0	0	0.2012	0	0	0.4839	0	0.1755	0	0	0	0	0	0	0	0
k__Eukaryota; p__Ascomycota; c__Dothideomycetes; o__Pleosporales; f__Didymellaceae; g__Ascochyta; s__Ascochyta rabiei	0.2127	0.2676	0.5093	0	0	0	0.0506	0.1243	0	0.1525	0.4372	0.1848	0	0	0	0.5122
k__Eukaryota; p__Ascomycota; c__Dothideomycetes; o__Pleosporales; f__Didymellaceae; g__Epicoccum; s__Epicoccum nigrum	0	0	0.2973	0.4207	0.6727	12.9247	0.6139	0.5784	0	0	0	0	0.7965	0	0	0
k__Eukaryota; p__Ascomycota; c__Dothideomycetes; o__Pleosporales; f__Didymosphaeriaceae; g__Paraphaeosphaeria; s__Paraphaeosphaeria sporulosa	0	0	0.895	0.0488	0	3.3437	0	2.0398	0	0	0	0	0	0	0	0
k__Eukaryota; p__Ascomycota; c__Dothideomycetes; o__Pleosporales; f__Leptosphaeriaceae; g__Leptosphaeria; s__Leptosphaeria maculans	0	0	0.1894	0	0	0	0	0.0449	0	0	0	0	0	0	0	0
k__Eukaryota; p__Ascomycota; c__Dothideomycetes; o__Pleosporales; f__Lindgomycetaceae; g__Clohesyomyces; s__Clohesyomyces aquaticus	0	0	1.6437	0	0.0558	11.0065	0	3.7633	0	0	0	0	0	0	0	0
k__Eukaryota; p__Ascomycota; c__Dothideomycetes; o__Pleosporales; f__Massarinaceae; g__Stagonospora; s__Stagonospora sp. SRC1lsM3a	0	0	0.5891	0.1627	0.4022	0.2737	0.1495	0.8141	0	0	0	0	0.5972	0	0	0
k__Eukaryota; p__Ascomycota; c__Dothideomycetes; o__Pleosporales; f__Periconiaceae; g__Periconia; s__Periconia macrospinosa	0	0	0.9414	0.1028	0	14.7731	0	1.848	0	0	0	0	0	0	0	0
k__Eukaryota; p__Ascomycota; c__Dothideomycetes; o__Pleosporales; f__Phaeosphaeriaceae; g__Parastagonospora; s__Parastagonospora nodorum	0	0	0.6196	0	0	4.1781	0	0.1256	0	0	0	0	0.0771	0	0	0
k__Eukaryota; p__Ascomycota; c__Dothideomycetes; o__Pleosporales; f__Pleosporaceae	0	0	1.07	0.4086	0	0.1992	0	1.9836	0.0551	0	0	0	0.0734	0	0	0
k__Eukaryota; p__Ascomycota; c__Dothideomycetes; o__Pleosporales; f__Pleosporaceae; g__Alternaria	0	0	0.2462	0.0655	0	6.0734	0.1203	1.2947	0	0	0	0	0.1109	0	0	0
k__Eukaryota; p__Ascomycota; c__Dothideomycetes; o__Pleosporales; f__Pleosporaceae; g__Alternaria; s__Alternaria alternata	0	0	0	0.4506	0	3.3871	0	0	0	0	0	0	0	0	0	0
k__Eukaryota; p__Ascomycota; c__Dothideomycetes; o__Pleosporales; f__Pleosporaceae; g__Alternaria; s__Alternaria arborescens	0	0	0	0.2685	0	0.3028	0	0	0	0	0	0	0	0	0	0
k__Eukaryota; p__Ascomycota; c__Dothideomycetes; o__Pleosporales; f__Pleosporaceae; g__Alternaria; s__Alternaria gaisen	0	0	0.3671	0	0	0	0	0.4034	0.0717	0	0	0	0	0	0	0
k__Eukaryota; p__Ascomycota; c__Dothideomycetes; o__Pleosporales; f__Pleosporaceae; g__Alternaria; s__Alternaria sp. MG1	0	0.1822	0	0	0	0	0	0	0	0.0277	0	0	0	0	0	0
k__Eukaryota; p__Ascomycota; c__Dothideomycetes; o__Pleosporales; f__Pleosporaceae; g__Alternaria; s__Alternaria tenuissima	0	0	0.1466	0	0	0	0	0.2317	0	0	0	0	0	0	0	0
k__Eukaryota; p__Ascomycota; c__Dothideomycetes; o__Pleosporales; f__Pleosporaceae; g__Bipolaris	0	0	0	0	0	0	0	0.2955	0	0	0	0	0	0	0	0
k__Eukaryota; p__Ascomycota; c__Dothideomycetes; o__Pleosporales; f__Pleosporaceae; g__Bipolaris; s__Bipolaris cookei	0	0	0	0.3672	0	0	0	0	0	0	0	0	0	0	0	0
k__Eukaryota; p__Ascomycota; c__Dothideomycetes; o__Pleosporales; f__Pleosporaceae; g__Bipolaris; s__Bipolaris maydis	0	0	1.5209	0	0	0.9664	0.2946	1.7408	0	0	0	0	0	0	0	0
k__Eukaryota; p__Ascomycota; c__Dothideomycetes; o__Pleosporales; f__Pleosporaceae; g__Bipolaris; s__Bipolaris sorokiniana	0	0	0	0	0	0	0	0.2399	0	0	0	0	0	0	0	0
k__Eukaryota; p__Ascomycota; c__Dothideomycetes; o__Pleosporales; f__Pleosporaceae; g__Exserohilum; s__Exserohilum turcicum	0	0	0	0	0	0	0	0.3325	0	0	0	0	0	0	0	0
k__Eukaryota; p__Ascomycota; c__Dothideomycetes; o__Pleosporales; f__Pleosporaceae; g__Pyrenophora; s__Pyrenophora seminiperda	0	0	0	0	0	0.3474	0	0	0	0	0	0	0	0	0	0
k__Eukaryota; p__Ascomycota; c__Dothideomycetes; o__Pleosporales; f__Pleosporaceae; g__Pyrenophora; s__Pyrenophora teres	0	0	0.2293	0	0	0	0	0.4692	0	0	0	0	0	0	0	0
k__Eukaryota; p__Ascomycota; c__Dothideomycetes; o__Pleosporales; f__Pleosporaceae; g__Pyrenophora; s__Pyrenophora tritici-repentis	0.0736	0.094	0.9044	0	0	0	0.0873	0.7739	0.026	0.0214	0	0.187	0	0.0444	0	0.0443
k__Eukaryota; p__Ascomycota; c__Dothideomycetes; o__Pleosporales; f__Pleosporaceae; g__Stemphylium; s__Stemphylium lycopersici	0	0	2.6666	0.0219	0.0378	5.8737	0	3.739	0.3251	0	0	0	0.0503	0	0	0
k__Eukaryota; p__Ascomycota; c__Eurotiomycetes	0	0	0.6147	0.1895	0.1561	15.0008	0	0.3483	0.1199	0	0.1299	0	0	0	0	0
k__Eukaryota; p__Ascomycota; c__Eurotiomycetes; o__Chaetothyriales	0	0	0	0	0	0	0.1298	0	0	0	0	0	0	0	0	0
k__Eukaryota; p__Ascomycota; c__Eurotiomycetes; o__Chaetothyriales; f__Cyphellophoraceae; g__Cyphellophora; s__Cyphellophora europaea	0	0	0	0	0	4.3355	0	0	0	0	0	0	0	0	0	0
k__Eukaryota; p__Ascomycota; c__Eurotiomycetes; o__Chaetothyriales; f__Herpotrichiellaceae	0	0	0	0	0	24.9267	0	0	0	0	0	0	0	0	0	0
k__Eukaryota; p__Ascomycota; c__Eurotiomycetes; o__Chaetothyriales; f__Herpotrichiellaceae; g__Cladophialophora; s__Cladophialophora carrionii	0	0	0	0	0	2.9542	0	0	0	0	0	0	0	0	0	0
k__Eukaryota; p__Ascomycota; c__Eurotiomycetes; o__Chaetothyriales; f__Herpotrichiellaceae; g__Cladophialophora; s__Cladophialophora immunda	0	0	0	0	0	3.3666	0	0	0	0	0	0	0	0	0	0
k__Eukaryota; p__Ascomycota; c__Eurotiomycetes; o__Chaetothyriales; f__Herpotrichiellaceae; g__Cladophialophora; s__Cladophialophora psammophila	0	0	0	0	0	0.7643	0	0	0	0	0	0	0	0	0	0
k__Eukaryota; p__Ascomycota; c__Eurotiomycetes; o__Chaetothyriales; f__Herpotrichiellaceae; g__Exophiala; s__Exophiala oligosperma	0	0	0	0	0	0.7727	0	0	0	0	0	0	0	0	0	0
k__Eukaryota; p__Ascomycota; c__Eurotiomycetes; o__Chaetothyriales; f__Herpotrichiellaceae; g__Exophiala; s__Exophiala sideris	0	0	0	0	0	4.6034	0	0	0	0	0	0	0	0	0	0
k__Eukaryota; p__Ascomycota; c__Eurotiomycetes; o__Chaetothyriales; f__Herpotrichiellaceae; g__Fonsecaea	0	0	0	0	0	3.0407	0	0	0	0	0	0	0	0	0	0
k__Eukaryota; p__Ascomycota; c__Eurotiomycetes; o__Chaetothyriales; f__Herpotrichiellaceae; g__Fonsecaea; s__Fonsecaea erecta	0	0	0.3722	0	0.0638	3.5467	0	0.5147	0	0	0	0	0	0	0	0
k__Eukaryota; p__Ascomycota; c__Eurotiomycetes; o__Chaetothyriales; f__Herpotrichiellaceae; g__Fonsecaea; s__Fonsecaea nubica	0	0	0.0439	0	0	0	0	0.3641	0	0	0	0	0	0	0	0
k__Eukaryota; p__Ascomycota; c__Eurotiomycetes; o__Chaetothyriales; f__Herpotrichiellaceae; g__Fonsecaea; s__Fonsecaea pedrosoi	0	0	0	0	0	5.0519	0	0	0	0	0	0	0	0	0	0
k__Eukaryota; p__Ascomycota; c__Eurotiomycetes; o__Chaetothyriales; f__Herpotrichiellaceae; g__Rhinocladiella; s__Rhinocladiella mackenziei	0	0	0	0	0	6.3448	0	0	0	0	0	0	0	0	0	0
k__Eukaryota; p__Ascomycota; c__Eurotiomycetes; o__Eurotiales	0	0	0	0	0	11.1687	0	0	0	0	0	0	0	0	0	0
k__Eukaryota; p__Ascomycota; c__Eurotiomycetes; o__Eurotiales; f__Aspergillaceae	0	0	0	0	0	29.0914	0	0	0	0	0	0	0.1109	0	0	0
k__Eukaryota; p__Ascomycota; c__Eurotiomycetes; o__Eurotiales; f__Aspergillaceae; g__Aspergillus	0	0.0421	3.4294	0.2263	0	45.4651	0.7495	6.3242	0.2579	0	0.1101	0	0.3454	0	0	0
k__Eukaryota; p__Ascomycota; c__Eurotiomycetes; o__Eurotiales; f__Aspergillaceae; g__Aspergillus; s__Aspergillus calidoustus	0	0	0	0	0	2.7609	0	0	0	0	0	0	0	0	0	0
k__Eukaryota; p__Ascomycota; c__Eurotiomycetes; o__Eurotiales; f__Aspergillaceae; g__Aspergillus; s__Aspergillus campestris	0	0	0.1012	0	0	0	0	0.2399	0	0	0	0	0.2675	0	0	0
k__Eukaryota; p__Ascomycota; c__Eurotiomycetes; o__Eurotiales; f__Aspergillaceae; g__Aspergillus; s__Aspergillus candidus	0	0	0	0	0	6.8566	0	0	0	0	0	0	0	0	0	0
k__Eukaryota; p__Ascomycota; c__Eurotiomycetes; o__Eurotiales; f__Aspergillaceae; g__Aspergillus; s__Aspergillus cristatus	0	0	0.1773	0.0554	0	0	0	0.1577	0	0	0	0	0.0469	0	0	0
k__Eukaryota; p__Ascomycota; c__Eurotiomycetes; o__Eurotiales; f__Aspergillaceae; g__Aspergillus; s__Aspergillus eucalypticola	0	0	0	0	0.0903	0.0922	0.8056	0.0694	0	0	0	0	0	0.0534	0	0
k__Eukaryota; p__Ascomycota; c__Eurotiomycetes; o__Eurotiales; f__Aspergillaceae; g__Aspergillus; s__Aspergillus fumigatus	0	0.0497	0.1284	0	0	5.8455	0	0.1522	0	0	0	0	0.2715	0	0	0
k__Eukaryota; p__Ascomycota; c__Eurotiomycetes; o__Eurotiales; f__Aspergillaceae; g__Aspergillus; s__Aspergillus glaucus	0	0	0	0	0	3.5911	0	0	0	0	0	0	0	0	0	0
k__Eukaryota; p__Ascomycota; c__Eurotiomycetes; o__Eurotiales; f__Aspergillaceae; g__Aspergillus; s__Aspergillus heteromorphus	0	0	0	0	0	0.0852	0	0.0641	0	0	0	0	0.3534	0	0	0
k__Eukaryota; p__Ascomycota; c__Eurotiomycetes; o__Eurotiales; f__Aspergillaceae; g__Aspergillus; s__Aspergillus luchuensis	0	0	0.2899	0	0	0	0	0.1146	0	0	0	0	0	0	0	0
k__Eukaryota; p__Ascomycota; c__Eurotiomycetes; o__Eurotiales; f__Aspergillaceae; g__Aspergillus; s__Aspergillus mulundensis	0	0	0	0	0	3.2368	0	0	0	0	0	0	0	0	0	0
k__Eukaryota; p__Ascomycota; c__Eurotiomycetes; o__Eurotiales; f__Aspergillaceae; g__Aspergillus; s__Aspergillus niger	0.1929	0.4289	0	0	0	4.9876	0	0	0	0	0.85	0.4171	0	0	0.0447	0.4415
k__Eukaryota; p__Ascomycota; c__Eurotiomycetes; o__Eurotiales; f__Aspergillaceae; g__Aspergillus; s__Aspergillus ochraceoroseus	0	0	0.3036	0	0	0.9459	0.1606	0.1659	0	0	0	0	0.321	0	0	0
k__Eukaryota; p__Ascomycota; c__Eurotiomycetes; o__Eurotiales; f__Aspergillaceae; g__Aspergillus; s__Aspergillus oryzae	0.0385	0.0394	0	0	0	0	0	0	0	0.0898	0.0515	0	0	0	0	0.3016
k__Eukaryota; p__Ascomycota; c__Eurotiomycetes; o__Eurotiales; f__Aspergillaceae; g__Aspergillus; s__Aspergillus steynii	0	0	0	0.2441	0	0.3079	0.1121	0.1159	0	0	0	0	0.4135	0	0	0
k__Eukaryota; p__Ascomycota; c__Eurotiomycetes; o__Eurotiales; f__Aspergillaceae; g__Aspergillus; s__Aspergillus taichungensis	0	0	0	0	0	20.0906	0	0	0	0	0	0	0	0	0	0
k__Eukaryota; p__Ascomycota; c__Eurotiomycetes; o__Eurotiales; f__Aspergillaceae; g__Aspergillus; s__Aspergillus tanneri	0	0	0.1458	0	0	0	0	0.288	0	0	0	0	0	0	0	0
k__Eukaryota; p__Ascomycota; c__Eurotiomycetes; o__Eurotiales; f__Aspergillaceae; g__Aspergillus; s__Aspergillus terreus	0	0	0	0	0	44.62	0	0	0	0	0	0	0	0	0	0
k__Eukaryota; p__Ascomycota; c__Eurotiomycetes; o__Eurotiales; f__Aspergillaceae; g__Aspergillus; s__Aspergillus versicolor	0	0	0	0	0	4.5652	0	0	0	0	0	0	0	0	0	0
k__Eukaryota; p__Ascomycota; c__Eurotiomycetes; o__Eurotiales; f__Aspergillaceae; g__Aspergillus; s__Aspergillus wentii	0	0	0	0	0	9.8466	0	0	0	0	0	0	0	0	0	0
k__Eukaryota; p__Ascomycota; c__Eurotiomycetes; o__Eurotiales; f__Aspergillaceae; g__Monascus; s__Monascus purpureus	0	0	0	0	0	5.3436	0	0	0	0	0	0	0	0	0	0
k__Eukaryota; p__Ascomycota; c__Eurotiomycetes; o__Eurotiales; f__Aspergillaceae; g__Penicillium	0	0	0	0	0	4.9152	0	0	0	0	0	0	0	0	0	0
k__Eukaryota; p__Ascomycota; c__Eurotiomycetes; o__Eurotiales; f__Aspergillaceae; g__Penicillium; s__Penicillium polonicum	0	0	0	0	0	5.3171	0	0	0	0	0	0	0	0	0	0
k__Eukaryota; p__Ascomycota; c__Eurotiomycetes; o__Eurotiales; f__Aspergillaceae; g__Penicillium; s__Penicillium roqueforti	0	0	0	0	0	0.5507	0	0	0	0	0	0	0	0	0	0
k__Eukaryota; p__Ascomycota; c__Eurotiomycetes; o__Eurotiales; f__Aspergillaceae; g__Penicillium; s__Penicillium subrubescens	0	0	0.4442	0	0	0	0	0.8166	0	0	0	0	0	0	0	0
k__Eukaryota; p__Ascomycota; c__Eurotiomycetes; o__Eurotiales; f__Aspergillaceae; g__Phialosimplex; s__Phialosimplex sp. HF37	0	0	0.0515	0.1929	0	0	0	0	0	0	0	0	0.0545	0	0	0
k__Eukaryota; p__Ascomycota; c__Eurotiomycetes; o__Eurotiales; f__Elaphomycetaceae; g__Elaphomyces; s__Elaphomyces granulatus	0	0	0.172	0	0	15.2441	0	0.102	0	0	0	0	0	0	0	0
k__Eukaryota; p__Ascomycota; c__Eurotiomycetes; o__Eurotiales; f__Thermoascaceae; g__Byssochlamys; s__Byssochlamys spectabilis	0	0	0	0	0	5.7754	0	0	0	0	0	0	0	0	0	0
k__Eukaryota; p__Ascomycota; c__Eurotiomycetes; o__Eurotiales; f__Trichocomaceae; g__Rasamsonia; s__Rasamsonia emersonii	0.5663	1.4107	2.0117	0.2652	0.7275	16.0784	0.731	3.1052	1.0062	0.2062	0.8512	1.7589	0.73	0	0.0209	1.5766
k__Eukaryota; p__Ascomycota; c__Eurotiomycetes; o__Eurotiales; f__Trichocomaceae; g__Talaromyces; s__Talaromyces amestolkiae	0	0	0	0	0	4.3889	0	0	0	0	0	0	0	0	0	0
k__Eukaryota; p__Ascomycota; c__Eurotiomycetes; o__Eurotiales; f__Trichocomaceae; g__Talaromyces; s__Talaromyces islandicus	0.1963	1.6165	0.1718	0.1983	0.2521	9.1155	0.2703	0.5842	2.251	0.2843	0.5128	0.7279	1.589	0.0167	0.0207	1.1866
k__Eukaryota; p__Ascomycota; c__Eurotiomycetes; o__Eurotiales; f__Trichocomaceae; g__Talaromyces; s__Talaromyces stipitatus	0	0	0	0	0	6.1138	0	0	0	0	0	0	0	0	0	0
k__Eukaryota; p__Ascomycota; c__Eurotiomycetes; o__Onygenales	0	0	0	0	0	16.2669	0	0	0	0	0	0	0	0	0	0
k__Eukaryota; p__Ascomycota; c__Eurotiomycetes; o__Onygenales; f__Ajellomycetaceae	0	0	0	0	0.1491	169.545	0	0.1146	0.5723	0	0	0	0.1022	0	0	0
k__Eukaryota; p__Ascomycota; c__Eurotiomycetes; o__Onygenales; f__Ajellomycetaceae; g__Blastomyces; s__Blastomyces percursus	0	0	0	0	0	14.6401	0	0	0	0	0	0	0	0	0	0
k__Eukaryota; p__Ascomycota; c__Eurotiomycetes; o__Onygenales; f__Ajellomycetaceae; g__Blastomyces; s__Blastomyces silverae	0	0	0	0	0	4.5161	0	0	0	0	0	0	0	0	0	0
k__Eukaryota; p__Ascomycota; c__Eurotiomycetes; o__Onygenales; f__Ajellomycetaceae; g__Emmonsia; s__Emmonsia crescens	0	0	0	0	0	6.5689	0	0	0	0	0	0	0	0	0	0
k__Eukaryota; p__Ascomycota; c__Eurotiomycetes; o__Onygenales; f__Ajellomycetaceae; g__Helicocarpus; s__Helicocarpus griseus*	0	0	0	0	0	2.412	0	0	0	0	0	0	0	0	0	0
k__Eukaryota; p__Ascomycota; c__Eurotiomycetes; o__Onygenales; f__Ajellomycetaceae; g__Histoplasma; s__Histoplasma capsulatum	0	0	0	0	0	7.4798	0	0	0	0	0	0	0	0	0	0
k__Eukaryota; p__Ascomycota; c__Eurotiomycetes; o__Onygenales; f__Ajellomycetaceae; g__Polytolypa; s__Polytolypa hystricis*	0	0	0	0	0.0362	11.4658	0	0	0	0	0	0	0	0	0	0
k__Eukaryota; p__Ascomycota; c__Eurotiomycetes; o__Onygenales; f__Arthrodermataceae; g__Trichophyton; s__Trichophyton benhamiae	0	0	0	0	0	5.4193	0	0	0	0	0	0	0	0	0	0
k__Eukaryota; p__Ascomycota; c__Eurotiomycetes; o__Onygenales; f__Arthrodermataceae; g__Trichophyton; s__Trichophyton mentagrophytes	22.6398	7.8497	0	0	0	0	0.0992	0	0.1027	22.4579	9.7521	6.9135	0	38.5625	39.6806	1.6561
k__Eukaryota; p__Ascomycota; c__Eurotiomycetes; o__Onygenales; f__Arthrodermataceae; g__Trichophyton; s__Trichophyton verrucosum	0	0	0	0	0	4.6818	0	0	0	0	0	0	0	0	0	0
k__Eukaryota; p__Ascomycota; c__Eurotiomycetes; o__Onygenales; f__NA; g__Coccidioides; s__Coccidioides immitis	0.9675	4.768	1.5511	0.4377	0.3932	23.5654	0.3373	1.3587	4.211	1.1231	2.3193	2.1215	3.6554	0.0577	0.1739	4.0505
k__Eukaryota; p__Ascomycota; c__Eurotiomycetes; o__Onygenales; f__NA; g__Paracoccidioides	0	0	0	0	0	5.3795	0	0	0	0	0	0	0	0	0	0
k__Eukaryota; p__Ascomycota; c__Eurotiomycetes; o__Onygenales; f__Onygenaceae; g__Uncinocarpus; s__Uncinocarpus reesii*	0.1554	0.421	0.0328	0	0	0.8932	0.0377	0	0	0.2062	0.2024	0.168	0.0347	0	0.0627	0.6345
k__Eukaryota; p__Ascomycota; c__Eurotiomycetes; o__Verrucariales; f__Verrucariaceae; g__Endocarpon; s__Endocarpon pusillum	0	0	0	0	0	21.8219	0	0	0	0	0	0	0	0	0	0
k__Eukaryota; p__Ascomycota; c__Lecanoromycetes; o__Umbilicariales; f__Umbilicariaceae; g__Umbilicaria; s__Umbilicaria pustulata	0	0	0.3232	0.1513	0.4673	5.0295	0.139	0.3892	0	0	0	0	0.1281	0	0	0
k__Eukaryota; p__Ascomycota; c__Leotiomycetes	0	0	0.3244	0	0	28.2727	0	0.2631	0	0	0	0	0	0	0	0
k__Eukaryota; p__Ascomycota; c__Leotiomycetes; o__Erysiphales; f__Erysiphaceae*	0	0	0	0	0	23.9298	0	0	0	0	0	0	0	0	0	0
k__Eukaryota; p__Ascomycota; c__Leotiomycetes; o__Erysiphales; f__Erysiphaceae; g__Golovinomyces; s__Golovinomyces cichoracearum	0	0	0	0	0	23.2893	0	0	0	0	0	0	0	0	0	0
k__Eukaryota; p__Ascomycota; c__Leotiomycetes; o__Erysiphales; f__Erysiphaceae; g__Golovinomyces; s__Golovinomyces magnicellulatus	0	0	0.2606	0.0542	0.2681	0.32	0.3987	0.309	0.4116	0	0	0	0.2756	0	0	0
k__Eukaryota; p__Ascomycota; c__Leotiomycetes; o__Helotiales	0	0	0.0925	0	0	85.7003	0	0.1645	0	0	0	0	0	0	0	0
k__Eukaryota; p__Ascomycota; c__Leotiomycetes; o__Helotiales; f__Chlorociboriaceae; g__Chlorociboria; s__Chlorociboria aeruginascens	0	0	0.0977	0.122	0	0.6158	0.3925	0.2317	0.2315	0	0	0	0.1551	0	0	0
k__Eukaryota; p__Ascomycota; c__Leotiomycetes; o__Helotiales; f__Dermateaceae; g__Diplocarpon; s__Diplocarpon rosae	0	0	0	0	0	5.9798	0	0	0	0	0	0	0	0	0	0
k__Eukaryota; p__Ascomycota; c__Leotiomycetes; o__Helotiales; f__Dermateaceae; g__Marssonina; s__Marssonina brunnea	0	0	0	0	0	4.8387	0	0	0	0	0	0	0	0	0	0
k__Eukaryota; p__Ascomycota; c__Leotiomycetes; o__Helotiales; f__Helotiaceae; g__Glarea; s__Glarea lozoyensis	0	0	0	0	0	5.5147	0	0	0	0	0	0	0	0	0	0
k__Eukaryota; p__Ascomycota; c__Leotiomycetes; o__Helotiales; f__Hyaloscyphaceae; g__Hyaloscypha	0	0	0	0	0	7.3329	0	0	0	0	0	0	0	0	0	0
k__Eukaryota; p__Ascomycota; c__Leotiomycetes; o__Helotiales; f__Hyaloscyphaceae; g__Hyaloscypha; s__Hyaloscypha bicolor	0	0	0	0	0	8.361	0	0	0	0	0	0	0	0	0	0
k__Eukaryota; p__Ascomycota; c__Leotiomycetes; o__Helotiales; f__Hyaloscyphaceae; g__Hyaloscypha; s__Hyaloscypha variabilis	0	0	0	0	0	22.2893	0	0	0	0	0	0	0	0	0	0
k__Eukaryota; p__Ascomycota; c__Leotiomycetes; o__Helotiales; f__Lachnaceae; g__Lachnellula	0	0	0	0	0	4.6183	0	0	0	0	0	0	0	0	0	0
k__Eukaryota; p__Ascomycota; c__Leotiomycetes; o__Helotiales; f__Lachnaceae; g__Lachnellula; s__Lachnellula arida	0	0	0	0	0	9.1793	0	0	0	0	0	0	0	0	0	0
k__Eukaryota; p__Ascomycota; c__Leotiomycetes; o__Helotiales; f__Lachnaceae; g__Lachnellula; s__Lachnellula subtilissima	0	0	0	0	0.1793	0.1831	0	0	0.5507	0	0	0	0	0	0	0
k__Eukaryota; p__Ascomycota; c__Leotiomycetes; o__Helotiales; f__Lachnaceae; g__Lachnellula; s__Lachnellula suecica	0	0	0	0	0	3.4348	0	0	0	0	0	0	0	0	0	0
k__Eukaryota; p__Ascomycota; c__Leotiomycetes; o__Helotiales; f__Lachnaceae; g__Lachnellula; s__Lachnellula willkommii	0	0	0	0	0	7.674	0	0	0	0	0	0	0	0	0	0
k__Eukaryota; p__Ascomycota; c__Leotiomycetes; o__Helotiales; f__Leotiaceae; g__Pezoloma; s__Pezoloma ericae*	0	0	0.0878	0	0	10.9716	0	0.2601	0	0	0	0	0	0	0	0
k__Eukaryota; p__Ascomycota; c__Leotiomycetes; o__Helotiales; f__NA; g__Cadophora; s__Cadophora sp. DSE1049	0	0	0	0	0	3.8266	0	0	0	0	0	0	0	0	0	0
k__Eukaryota; p__Ascomycota; c__Leotiomycetes; o__Helotiales; f__NA; g__Coleophoma; s__Coleophoma cylindrospora	0	0	0.2168	0	0	11.6764	0	0.0857	0	0	0	0	0	0	0	0
k__Eukaryota; p__Ascomycota; c__Leotiomycetes; o__Helotiales; f__NA; g__Phialocephala	0	0	0.1856	0	0	0	0	0.0367	0	0	0	0	0	0	0	0
k__Eukaryota; p__Ascomycota; c__Leotiomycetes; o__Helotiales; f__NA; g__Phialocephala; s__Phialocephala scopiformis	0	0	0	0	0	5.3043	0	0	0	0	0	0	0	0	0	0
k__Eukaryota; p__Ascomycota; c__Leotiomycetes; o__Helotiales; f__NA; g__Phialocephala; s__Phialocephala subalpina	0	0	0.1284	0	0	59.3682	0	0	0	0	0	0	0	0	0	0
k__Eukaryota; p__Ascomycota; c__Leotiomycetes; o__Helotiales; f__NA; g__Rhynchosporium; s__Rhynchosporium agropyri	0.0557	0.2895	33.8553	61.2089	72.3911	36.7971	87.4005	42.9403	22.8197	0	0.2567	0.0943	99.4386	0	0	0.0726
k__Eukaryota; p__Ascomycota; c__Leotiomycetes; o__Helotiales; f__Rutstroemiaceae; g__Rutstroemia; s__Rutstroemia sp. NJR-2017a BBW	0	0	0	0	0	5.7852	0	0	0	0	0	0	0	0	0	0
k__Eukaryota; p__Ascomycota; c__Leotiomycetes; o__Helotiales; f__Rutstroemiaceae; g__Rutstroemia; s__Rutstroemia sp. NJR-2017a BVV2	0	0	0	0	0	5.1183	0	0	0	0	0	0	0	0	0	0
k__Eukaryota; p__Ascomycota; c__Leotiomycetes; o__Helotiales; f__Rutstroemiaceae; g__Rutstroemia; s__Rutstroemia sp. NJR-2017a WRK4	0	0	0	0	0	3.9051	0	0	0	0	0	0	0	0	0	0
k__Eukaryota; p__Ascomycota; c__Leotiomycetes; o__Helotiales; f__Sclerotiniaceae	0	0	0	0	0	3.5911	0	0	0	0	0	0	0	0	0	0
k__Eukaryota; p__Ascomycota; c__Leotiomycetes; o__Helotiales; f__Sclerotiniaceae; g__Botryotinia; s__Botryotinia narcissicola	0	0	0	0	0	5.3867	0	0	0	0	0	0	0	0	0	0
k__Eukaryota; p__Ascomycota; c__Leotiomycetes; o__Helotiales; f__Sclerotiniaceae; g__Botrytis	0	0	0	0	0	6.093	0	0	0	0	0	0	0	0	0	0
k__Eukaryota; p__Ascomycota; c__Leotiomycetes; o__Helotiales; f__Sclerotiniaceae; g__Botrytis; s__Botrytis cinerea	0	0	0	0.4296	0.3539	6.6376	0.3947	0.1359	0	0	0	0	0.3639	0	0	0
k__Eukaryota; p__Ascomycota; c__Leotiomycetes; o__Helotiales; f__Sclerotiniaceae; g__Botrytis; s__Botrytis tulipae	0	0	0	0	0	4.4899	0	0	0	0	0	0	0	0	0	0
k__Eukaryota; p__Ascomycota; c__Leotiomycetes; o__Helotiales; f__Sclerotiniaceae; g__Monilinia; s__Monilinia fructigena	0	0	0	0	0	5.4782	0	0	0	0	0	0	0	0	0	0
k__Eukaryota; p__Ascomycota; c__Leotiomycetes; o__NA; f__Myxotrichaceae; g__Amorphotheca; s__Amorphotheca resinae*	0	0	0.1686	0	0.0873	20.8504	0	0.2666	0	0	0	0	0	0	0	0
k__Eukaryota; p__Ascomycota; c__Leotiomycetes; o__NA; f__Myxotrichaceae; g__Oidiodendron; s__Oidiodendron maius	0	0	0	0	0	4.7693	0	0	0	0	0	0	0	0	0	0
k__Eukaryota; p__Ascomycota; c__Leotiomycetes; o__NA; f__NA; g__Phialophora; s__Phialophora cf. hyalina BP 5553*	0	0	0	0	0.0376	45.0534	0	0	0	0	0	0	0	0	0	0
k__Eukaryota; p__Ascomycota; c__Leotiomycetes; o__NA; f__NA; g__Scytalidium; s__Scytalidium lignicola	0	0	0.0585	0.1096	0.1956	13.788	0.1343	0.1387	0.104	0	0	0	0.0928	0	0	0
k__Eukaryota; p__Ascomycota; c__Leotiomycetes; o__NA; f__NA; g__Scytalidium; s__Scytalidium sp. 3C	0	0	0.0761	0	0	7.9888	0	0.2707	0	0	0	0	0	0	0	0
k__Eukaryota; p__Ascomycota; c__Leotiomycetes; o__NA; f__Pseudeurotiaceae; g__Pseudogymnoascus	0	0	0.2416	0.3017	0.0746	65.6278	0.0554	0.4717	0.1717	0	0	0	0	0	0	0
k__Eukaryota; p__Ascomycota; c__Leotiomycetes; o__NA; f__Pseudeurotiaceae; g__Pseudogymnoascus; s__Pseudogymnoascus destructans	0	0.1122	0	0	0	0	0	0	0	0	0	0	0	0	0	0
k__Eukaryota; p__Ascomycota; c__Leotiomycetes; o__NA; f__Pseudeurotiaceae; g__Pseudogymnoascus; s__Pseudogymnoascus sp. 23342-1-I1	0	0	0	0	0	5.1274	0	0	0	0	0	0	0	0	0	0
k__Eukaryota; p__Ascomycota; c__Leotiomycetes; o__NA; f__Pseudeurotiaceae; g__Pseudogymnoascus; s__Pseudogymnoascus sp. VKM F-103	0	0	0	0	0	2.7537	0	0	0	0	0	0	0	0	0	0
k__Eukaryota; p__Ascomycota; c__Leotiomycetes; o__NA; f__Pseudeurotiaceae; g__Pseudogymnoascus; s__Pseudogymnoascus sp. VKM F-3775	0	0	0	0	0	12.2368	0	0	0	0	0	0	0	0	0	0
k__Eukaryota; p__Ascomycota; c__Leotiomycetes; o__NA; f__Pseudeurotiaceae; g__Pseudogymnoascus; s__Pseudogymnoascus sp. VKM F-3808	0	0	0	0	0	3.7403	0	0	0	0	0	0	0	0	0	0
k__Eukaryota; p__Ascomycota; c__Leotiomycetes; o__NA; f__Pseudeurotiaceae; g__Pseudogymnoascus; s__Pseudogymnoascus sp. VKM F-4246	0.3991	1.6856	0.5589	0	0.0948	25.5661	0	0.8213	0	0.4504	1.1268	2.4092	0	0.0179	0.0366	2.031
k__Eukaryota; p__Ascomycota; c__Leotiomycetes; o__NA; f__Pseudeurotiaceae; g__Pseudogymnoascus; s__Pseudogymnoascus sp. VKM F-4281 (FW-2241)	0	0	0	0	0	19.099	0	0	0	0	0	0	0	0	0	0
k__Eukaryota; p__Ascomycota; c__Leotiomycetes; o__NA; f__Pseudeurotiaceae; g__Pseudogymnoascus; s__Pseudogymnoascus sp. VKM F-4513 (FW-928)	0	0	0	0	0	9.7308	0	0	0	0	0	0	0	0	0	0
k__Eukaryota; p__Ascomycota; c__Leotiomycetes; o__NA; f__Pseudeurotiaceae; g__Pseudogymnoascus; s__Pseudogymnoascus sp. VKM F-4514 (FW-929)	0	0	0	0	0	3.5269	0	0	0	0.0931	0.0534	0.6318	0	0	0.0236	0.4329
k__Eukaryota; p__Ascomycota; c__Leotiomycetes; o__NA; f__Pseudeurotiaceae; g__Pseudogymnoascus; s__Pseudogymnoascus sp. VKM F-4515 (FW-2607)	0	0	0	0	0	7.7696	0	0	0	0	0	0	0	0	0	0
k__Eukaryota; p__Ascomycota; c__Leotiomycetes; o__NA; f__Pseudeurotiaceae; g__Pseudogymnoascus; s__Pseudogymnoascus sp. VKM F-4517 (FW-2822)	0	0	0.0171	0	0	17.2125	0	0.0405	0.6064	0	0	0	0.0361	0	0	0
k__Eukaryota; p__Ascomycota; c__Leotiomycetes; o__NA; f__Pseudeurotiaceae; g__Pseudogymnoascus; s__Pseudogymnoascus sp. VKM F-4518 (FW-2643)	0	0.1309	0	0	0.045	42.3027	0	0	0	0	0.0489	0	0	0	0	0.0881
k__Eukaryota; p__Ascomycota; c__Leotiomycetes; o__NA; f__Pseudeurotiaceae; g__Pseudogymnoascus; s__Pseudogymnoascus sp. VKM F-4519 (FW-2642)	0	0	0	0	0	12.8542	0	0	0	0	0	0	0	0	0	0
k__Eukaryota; p__Ascomycota; c__Leotiomycetes; o__NA; f__Pseudeurotiaceae; g__Pseudogymnoascus; s__Pseudogymnoascus sp. VKM F-4520 (FW-2644)	0	0	0	0	0	19.3601	0	0	0	0	0	0	0	0	0	0
k__Eukaryota; p__Ascomycota; c__NA; o__NA; f__NA; g__Saitoella; s__Saitoella complicata	0.7315	1.0318	0.1933	0.3786	0.1412	68.1145	0.1931	0.7636	0.501	0.7494	0.9746	3.0532	0.4358	0.2104	0.1138	4.1765
k__Eukaryota; p__Ascomycota; c__Orbiliomycetes; o__Orbiliales; f__Orbiliaceae	0	0	0	0	0	0.3151	0	0	0	0	0	0	0	0	0	0
k__Eukaryota; p__Ascomycota; c__Orbiliomycetes; o__Orbiliales; f__Orbiliaceae; g__Arthrobotrys; s__Arthrobotrys flagrans	0	0	0	0	0	10.1334	0	0	0	0	0	0	0	0	0	0
k__Eukaryota; p__Ascomycota; c__Orbiliomycetes; o__Orbiliales; f__Orbiliaceae; g__Arthrobotrys; s__Arthrobotrys oligospora	0	0	0	0	0	5.1673	0	0	0	0	0	0	0	0	0	0
k__Eukaryota; p__Ascomycota; c__Pezizomycetes; o__Pezizales; f__Ascobolaceae; g__Ascobolus; s__Ascobolus immersus	0	0	0.0782	0	0	0	0	0.2086	0	0	0	0	0	0	0	0
k__Eukaryota; p__Ascomycota; c__Pezizomycetes; o__Pezizales; f__Tuberaceae; g__Tuber; s__Tuber aestivum	16.3198	4.8535	4.4409	0	0.2212	3.2253	0	7.6335	0	14.0976	17.7158	9.2527	0	10.3194	11.0498	8.9313
k__Eukaryota; p__Ascomycota; c__Pneumocystidomycetes; o__Pneumocystidales; f__Pneumocystidaceae; g__Pneumocystis; s__Pneumocystis jirovecii	0	0	0	0.122	0.1508	0.3079	0.3364	0	0	0	0	0	0.4135	0	0	0
k__Eukaryota; p__Ascomycota; c__Saccharomycetes*; o__Saccharomycetales*	0	0	0	0.2285	0	3.6092	0	0	0	0	0	0	0	0	0	0
k__Eukaryota; p__Ascomycota; c__Saccharomycetes; o__Saccharomycetales; f__Debaryomycetaceae; g__Candida; s__Candida albicans	0	0	0.2411	0.6023	0.7442	0.2532	0.5534	0.7623	0	0	0	0	0.7226	0	0	0
k__Eukaryota; p__Ascomycota; c__Saccharomycetes; o__Saccharomycetales; f__Debaryomycetaceae; g__Lodderomyces; s__Lodderomyces elongisporus	0	0	0	0.1852	0.1144	0.2336	0.2552	0.0879	0.2635	0	0	0	0.5489	0	0	0
k__Eukaryota; p__Ascomycota; c__Saccharomycetes; o__Saccharomycetales; f__Debaryomycetaceae; g__Scheffersomyces; s__Scheffersomyces stipitis	0	0	0.0538	0	0.0415	0.0847	0	0	0.0637	0	0	0	0.1706	0	0	0
k__Eukaryota; p__Ascomycota; c__Saccharomycetes; o__Saccharomycetales; f__Dipodascaceae	0	0	0	0.1603	0	0	0	0	0	0	0	0	0	0	0	0
k__Eukaryota; p__Ascomycota; c__Saccharomycetes; o__Saccharomycetales; f__Dipodascaceae; g__Magnusiomyces	0	0	0	1.1191	0	0	0	0	0	0	0	0	0	0	0	0
k__Eukaryota; p__Ascomycota; c__Saccharomycetes; o__Saccharomycetales; f__Dipodascaceae; g__Magnusiomyces; s__Magnusiomyces magnusii	0	0	0	0.6876	0	0	0	0	0	0	0	0	0	0	0	0
k__Eukaryota; p__Ascomycota; c__Saccharomycetes; o__Saccharomycetales; f__Dipodascaceae; g__Yarrowia; s__Yarrowia lipolytica	0	0	0	0	0.1443	0.4582	0.1073	0	0.3322	0	0	0	0.0989	0	0	0
k__Eukaryota; p__Ascomycota; c__Saccharomycetes; o__Saccharomycetales; f__Metschnikowiaceae; g__Clavispora; s__Clavispora lusitaniae	0.107	0.0625	0.8044	1.1526	0.9337	29.5943	1.6011	1.2945	0.7842	0.0356	0.2451	0.0345	2.0254	0	0	0
k__Eukaryota; p__Ascomycota; c__Saccharomycetes; o__Saccharomycetales; f__Metschnikowiaceae; g__Clavispora; s__[Candida] auris	0	0	0	0	0.0224	4.9807	0	0	0	0	0	0	0	0	0	0
k__Eukaryota; p__Ascomycota; c__Saccharomycetes; o__Saccharomycetales; f__Metschnikowiaceae; g__Clavispora; s__[Candida] intermedia	0	0	0	0	0	4.8823	0	0	0	0	0	0	0	0	0	0
k__Eukaryota; p__Ascomycota; c__Saccharomycetes; o__Saccharomycetales; f__Metschnikowiaceae; g__Metschnikowia; s__Metschnikowia aff. pulcherrima	0	0	0.2088	0.4171	0.2577	6.3657	0.1916	0.2475	0	0	0	0	0.5299	0	0	0
k__Eukaryota; p__Ascomycota; c__Saccharomycetes; o__Saccharomycetales; f__Phaffomycetaceae	0	0	0.0577	0	0.0297	0.2728	0	0.0228	0.2507	0	0	0	0.5189	0	0	0
k__Eukaryota; p__Ascomycota; c__Saccharomycetes; o__Saccharomycetales; f__Pichiaceae; g__Pichia; s__[Candida] inconspicua	1.8457	3.0997	1.6361	1.2411	0.7451	5.571	9.1267	1.7128	10.5926	0.6744	1.7658	1.5541	0.8338	0.8213	0.3423	0.4044
k__Eukaryota; p__Ascomycota; c__Saccharomycetes; o__Saccharomycetales; f__Saccharomycetaceae; g__Saccharomyces; s__Saccharomyces cerevisiae	0	0	0.1246	0	0	9.2693	0	0.2955	0	0	0	0	0	0	0	0
k__Eukaryota; p__Ascomycota; c__Saccharomycetes; o__Saccharomycetales; f__Saccharomycodaceae; g__Hanseniaspora; s__Hanseniaspora uvarum	0	0	1.5016	0	0	0	0	1.296	0	0	0	0	0	0	0	0
k__Eukaryota; p__Ascomycota; c__Saccharomycetes; o__Saccharomycetales; f__Saccharomycodaceae; g__Saccharomycodes; s__Saccharomycodes ludwigii	0	0	0.4846	0	0	0	0	0.1436	0	0	0	0	0	0	0	0
k__Eukaryota; p__Ascomycota; c__Saccharomycetes; o__Saccharomycetales; f__Trichomonascaceae; g__Sugiyamaella; s__Sugiyamaella lignohabitans	0	0	0.43	0.1343	0.1659	11.5222	0.3084	0	0.2547	0	0	0	0.398	0	0	0
k__Eukaryota; p__Ascomycota; c__Saccharomycetes; o__Saccharomycetales; f__Trigonopsidaceae; g__Tortispora; s__Tortispora caseinolytica*	0	0.2936	0	0	0	0	0	0	0	0	0.2559	0	0	0.1155	0	0.1153
k__Eukaryota; p__Ascomycota; c__Sordariomycetes	0.0366	0.3788	1.7591	0.7232	1.8149	6402.37	0.3327	3.0573	1.4202	0.1279	0.229	0.1196	0.1981	0	0	0.2804
k__Eukaryota; p__Ascomycota; c__Sordariomycetes; o__Coniochaetales; f__Coniochaetaceae; g__Coniochaeta	0	0	0	0	0	3.5623	0	0	0	0	0	0	0	0	0	0
k__Eukaryota; p__Ascomycota; c__Sordariomycetes; o__Coniochaetales; f__Coniochaetaceae; g__Coniochaeta; s__Coniochaeta ligniaria	0	0	0	0	0.1838	151.644	0	0	0	0	0	0	0	0	0	0
k__Eukaryota; p__Ascomycota; c__Sordariomycetes; o__Coniochaetales; f__Coniochaetaceae; g__Coniochaeta; s__Coniochaeta pulveracea	0	0	0	0	0	27.5923	0	0	0	0	0	0	0	0	0	0
k__Eukaryota; p__Ascomycota; c__Sordariomycetes; o__Diaporthales	0	0	0	0	0	25.7835	0	0	0	0	0	0	0	0	0	0
k__Eukaryota; p__Ascomycota; c__Sordariomycetes; o__Diaporthales; f__Cryphonectriaceae; g__Chrysoporthe; s__Chrysoporthe austroafricana	0	0	0.1522	0	0.1174	0	0	0.2707	0	0	0	0	0	0	0	0
k__Eukaryota; p__Ascomycota; c__Sordariomycetes; o__Diaporthales; f__Diaporthaceae; g__Diaporthe; s__Diaporthe ampelina	0	0	0	0	0	3.7583	0	0	0	0	0	0	0	0	0	0
k__Eukaryota; p__Ascomycota; c__Sordariomycetes; o__Diaporthales; f__Diaporthaceae; g__Diaporthe; s__Diaporthe helianthi	0	0	0	0	0	10.9797	0	0	0	0	0	0	0	0	0	0
k__Eukaryota; p__Ascomycota; c__Sordariomycetes; o__Diaporthales; f__Schizoparmaceae; g__Coniella; s__Coniella lustricola	0.1767	0.3484	0.1328	0	0	1.0683	0	0.2253	0	0.1012	0.3673	1.3275	0	0	0	1.4883
k__Eukaryota; p__Ascomycota; c__Sordariomycetes; o__Diaporthales; f__Valsaceae; g__Cytospora; s__Cytospora leucostoma	0	0	0	0	0.0667	60.2365	0	0	0	0	0	0	0	0	0	0
k__Eukaryota; p__Ascomycota; c__Sordariomycetes; o__Diaporthales; f__Valsaceae; g__Valsa	0	0	0	0	0	9.6732	0.0154	0	0	0	0	0	0	0	0	0
k__Eukaryota; p__Ascomycota; c__Sordariomycetes; o__Diaporthales; f__Valsaceae; g__Valsa; s__Valsa mali	15.557	8.1512	6.8238	0.0997	0.0853	190.503	0.0873	10.3865	0.5923	13.6615	18.4695	14.1228	0.2421	10.4071	9.8815	12.2514
k__Eukaryota; p__Ascomycota; c__Sordariomycetes; o__Diaporthales; f__Valsaceae; g__Valsa; s__Valsa malicola	0	0.1062	0	0	0.1924	20.9374	0	0	0.2239	0	0	0	0	0	0	0
k__Eukaryota; p__Ascomycota; c__Sordariomycetes; o__Diaporthales; f__Valsaceae; g__Valsa; s__Valsa sordida	0.0756	0.5376	0.1467	0	0	33.3152	0.0252	0.2012	0	0.1201	0.162	0.095	0	0	0.0532	0.3421
k__Eukaryota; p__Ascomycota; c__Sordariomycetes; o__Glomerellales	0	0.0632	0	0	0	27.3151	0	0.0857	0	0	0.0551	0	0	0	0	0.0992
k__Eukaryota; p__Ascomycota; c__Sordariomycetes; o__Glomerellales; f__Glomerellaceae; g__Colletotrichum	0	0	0.132	0.0796	0.2107	192.039	0.2662	0.4639	0	0	0	0	0.3465	0	0	0.0622
k__Eukaryota; p__Ascomycota; c__Sordariomycetes; o__Glomerellales; f__Glomerellaceae; g__Colletotrichum; s__Colletotrichum chlorophyti	0	0	0	0	0	4.1429	0	0	0	0	0	0	0	0	0	0
k__Eukaryota; p__Ascomycota; c__Sordariomycetes; o__Glomerellales; f__Glomerellaceae; g__Colletotrichum; s__Colletotrichum fioriniae	0	0	0	0	0	9.0698	0	0	0	0	0	0	0	0	0	0
k__Eukaryota; p__Ascomycota; c__Sordariomycetes; o__Glomerellales; f__Glomerellaceae; g__Colletotrichum; s__Colletotrichum fructicola	0	0	0.188	0	0	4.8597	0	0.1114	0	0	0	0	0	0	0	0
k__Eukaryota; p__Ascomycota; c__Sordariomycetes; o__Glomerellales; f__Glomerellaceae; g__Colletotrichum; s__Colletotrichum gloeosporioides	0	0	0	0	0	6.0318	0	0	0	0	0	0	0	0	0	0
k__Eukaryota; p__Ascomycota; c__Sordariomycetes; o__Glomerellales; f__Glomerellaceae; g__Colletotrichum; s__Colletotrichum higginsianum	0	0	0.0348	0	0	21.2613	0	0	0	0	0	0	0	0	0	0
k__Eukaryota; p__Ascomycota; c__Sordariomycetes; o__Glomerellales; f__Glomerellaceae; g__Colletotrichum; s__Colletotrichum incanum	0.3505	1.5254	0	0.0454	0.0187	29.3995	0.0278	0.1206	0	0.484	1.0843	0.6835	0	0.0476	0.0932	1.2696
k__Eukaryota; p__Ascomycota; c__Sordariomycetes; o__Glomerellales; f__Glomerellaceae; g__Colletotrichum; s__Colletotrichum nymphaeae	0	0	0	0	0	10.5834	0	0	0	0	0	0	0	0	0	0
k__Eukaryota; p__Ascomycota; c__Sordariomycetes; o__Glomerellales; f__Glomerellaceae; g__Colletotrichum; s__Colletotrichum orbiculare	0	0	0	0	0	5.8289	0	0	0	0	0	0	0	0	0	0
k__Eukaryota; p__Ascomycota; c__Sordariomycetes; o__Glomerellales; f__Glomerellaceae; g__Colletotrichum; s__Colletotrichum salicis	0	0.0167	0	0	0	4.6188	0.3471	0	0	0	0.0437	0	0	0	0	0
k__Eukaryota; p__Ascomycota; c__Sordariomycetes; o__Glomerellales; f__Glomerellaceae; g__Colletotrichum; s__Colletotrichum sp. PG-2018a	0	0	0	0	0	8.3755	0	0	0	0	0	0	0	0	0	0
k__Eukaryota; p__Ascomycota; c__Sordariomycetes; o__Glomerellales; f__Glomerellaceae; g__Colletotrichum; s__Colletotrichum sublineola	0	0	0.093	0	0	12.1672	0	0.1929	0	0	0	0	0	0	0	0
k__Eukaryota; p__Ascomycota; c__Sordariomycetes; o__Glomerellales; f__Glomerellaceae; g__Colletotrichum; s__Colletotrichum tanaceti	2.8835	3.9776	1.5217	0.2701	0.7396	141.788	0.449	2.6528	2.5413	1.5747	4.1416	4.1078	1.4429	1.3573	1.0983	3.9451
k__Eukaryota; p__Ascomycota; c__Sordariomycetes; o__Glomerellales; f__Glomerellaceae; g__Colletotrichum; s__Colletotrichum tofieldiae	0	0	0	0	0	23.0784	0	0	0	0	0	0	0	0	0	0
k__Eukaryota; p__Ascomycota; c__Sordariomycetes; o__Glomerellales; f__Plectosphaerellaceae; g__Sodiomyces; s__Sodiomyces alkalinus*	0	0	0	0	0	8.8302	0	0	0	0	0	0	0	0	0	0
k__Eukaryota; p__Ascomycota; c__Sordariomycetes; o__Glomerellales; f__Plectosphaerellaceae; g__Verticillium	0	0	0	0	0	12.0764	0.0115	0.0119	0	0	0	0	0.0106	0	0	0
k__Eukaryota; p__Ascomycota; c__Sordariomycetes; o__Glomerellales; f__Plectosphaerellaceae; g__Verticillium; s__Verticillium alfalfae	0	0	0	0	0	3.7953	0	0	0	0	0	0	0	0	0	0
k__Eukaryota; p__Ascomycota; c__Sordariomycetes; o__Glomerellales; f__Plectosphaerellaceae; g__Verticillium; s__Verticillium dahliae	0	0.037	0	0	0.0447	31.3984	0	0.0338	0	0	0	0	0.0306	0	0	0.0871
k__Eukaryota; p__Ascomycota; c__Sordariomycetes; o__Glomerellales; f__Plectosphaerellaceae; g__Verticillium; s__Verticillium longisporum	1.0989	2.8154	0.9146	1.5449	1.8616	133.724	1.5881	1.6829	1.8139	1.2264	1.8737	2.9268	3.1592	0.1246	0.0888	2.8401
k__Eukaryota; p__Ascomycota; c__Sordariomycetes; o__Hypocreales	0	0	0.0426	0	0.0664	158.919	0	0.0255	0.0509	0	0	0	0.2493	0	0	0
k__Eukaryota; p__Ascomycota; c__Sordariomycetes; o__Hypocreales; f__Clavicipitaceae	0	0	0	0	0	74.2057	0	0	0	0	0	0	0	0	0	0
k__Eukaryota; p__Ascomycota; c__Sordariomycetes; o__Hypocreales; f__Clavicipitaceae; g__Metarhizium	0	0	0	0	0	67.7266	0	0	0	0	0	0	0	0	0	0
k__Eukaryota; p__Ascomycota; c__Sordariomycetes; o__Hypocreales; f__Clavicipitaceae; g__Metarhizium; s__Metarhizium album	0	0	0	0	0	7.9951	0	0	0	0	0	0	0	0	0	0
k__Eukaryota; p__Ascomycota; c__Sordariomycetes; o__Hypocreales; f__Clavicipitaceae; g__Metarhizium; s__Metarhizium majus	0	0	0	0	0	17.3288	0.0525	0	0	0	0	0	0	0	0	0
k__Eukaryota; p__Ascomycota; c__Sordariomycetes; o__Hypocreales; f__Clavicipitaceae; g__Metarhizium; s__Metarhizium robertsii	0	0	0	0	0.0084	12.3548	0	0.0065	0	0	0	0	0	0	0	0
k__Eukaryota; p__Ascomycota; c__Sordariomycetes; o__Hypocreales; f__Clavicipitaceae; g__Pochonia; s__Pochonia chlamydosporia	0	0	0	0	0	9.2181	0	0	0	0	0	0	0	0	0	0
k__Eukaryota; p__Ascomycota; c__Sordariomycetes; o__Hypocreales; f__Clavicipitaceae; g__Torrubiella; s__Torrubiella hemipterigena	0	0	0	0	0	5.6215	0	0	0	0	0	0	0	0	0	0
k__Eukaryota; p__Ascomycota; c__Sordariomycetes; o__Hypocreales; f__Cordycipitaceae	0	0	0	0	0	26.2552	0	0	0	0	0	0	0	0	0	0
k__Eukaryota; p__Ascomycota; c__Sordariomycetes; o__Hypocreales; f__Cordycipitaceae; g__Beauveria; s__Beauveria bassiana	54.495	37.5879	23.733	0.8872	3.0077	83.0606	3.2763	35.7299	5.3289	50.3344	62.2822	48.2123	1.3727	43.7485	45.0958	41.9981
k__Eukaryota; p__Ascomycota; c__Sordariomycetes; o__Hypocreales; f__Cordycipitaceae; g__Cordyceps	0	0	0	0	0.0141	5.1544	0	0	0	0	0	0	0	0	0	0
k__Eukaryota; p__Ascomycota; c__Sordariomycetes; o__Hypocreales; f__Cordycipitaceae; g__Cordyceps; s__Cordyceps confragosa	0	0	0	0	0	28.3986	0	0	0	0	0	0	0	0	0	0
k__Eukaryota; p__Ascomycota; c__Sordariomycetes; o__Hypocreales; f__Cordycipitaceae; g__Cordyceps; s__Cordyceps fumosorosea	0	0	0	0	0	5.4384	0	0	0	0	0	0	0	0	0	0
k__Eukaryota; p__Ascomycota; c__Sordariomycetes; o__Hypocreales; f__Cordycipitaceae; g__Cordyceps; s__Cordyceps javanica	0	0	0	0	0	3.7924	0	0	0	0	0	0	0	0	0	0
k__Eukaryota; p__Ascomycota; c__Sordariomycetes; o__Hypocreales; f__Cordycipitaceae; g__Cordyceps; s__Cordyceps militaris	0	0	0	0	0	20.6074	0	0.3053	0.061	0	0	0	0.1089	0	0	0
k__Eukaryota; p__Ascomycota; c__Sordariomycetes; o__Hypocreales; f__Cordycipitaceae; g__Cordyceps; s__Cordyceps sp. RAO-2017	0	0	0	0	0	8.9783	0	0.1068	0	0	0	0	0	0	0	0
k__Eukaryota; p__Ascomycota; c__Sordariomycetes; o__Hypocreales; f__Hypocreaceae; g__Trichoderma	0	0	0	0	0	27.4715	0	0	0	0	0	0	0	0	0	0
k__Eukaryota; p__Ascomycota; c__Sordariomycetes; o__Hypocreales; f__Hypocreaceae; g__Trichoderma; s__Trichoderma asperellum	0	0	0	0	0	9.761	0	0	0	0	0	0	0	0	0	0
k__Eukaryota; p__Ascomycota; c__Sordariomycetes; o__Hypocreales; f__Hypocreaceae; g__Trichoderma; s__Trichoderma atroviride	0	0.0924	0.1933	0	0.2765	27.3576	0.4112	0.3134	0	0	0	0	0.1263	0	0	0
k__Eukaryota; p__Ascomycota; c__Sordariomycetes; o__Hypocreales; f__Hypocreaceae; g__Trichoderma; s__Trichoderma gamsii	0	0	0	0.3025	0	6.2342	0.139	0.2872	0.287	0	0	0	0.6406	0	0	0
k__Eukaryota; p__Ascomycota; c__Sordariomycetes; o__Hypocreales; f__Hypocreaceae; g__Trichoderma; s__Trichoderma harzianum	0	0	0	0.0502	0	13.1257	0	0	0	0	0	0	0	0	0	0
k__Eukaryota; p__Ascomycota; c__Sordariomycetes; o__Hypocreales; f__Hypocreaceae; g__Trichoderma; s__Trichoderma virens	0	0	0	0	0	19.1608	0	0	0	0	0	0	0	0	0	0
k__Eukaryota; p__Ascomycota; c__Sordariomycetes; o__Hypocreales; f__NA; g__Acremonium	0	0	0	0	0	6.6751	0	0	0	0	0	0	0	0	0	0
k__Eukaryota; p__Ascomycota; c__Sordariomycetes; o__Hypocreales; f__NA; g__Acremonium; s__Acremonium chrysogenum	0	0	0	0	0	13.0095	0	0	0	0	0	0	0	0	0	0
k__Eukaryota; p__Ascomycota; c__Sordariomycetes; o__Hypocreales; f__NA; g__Acremonium; s__Acremonium egyptiacum	0	0	0	0	0	3.6736	0	0	0	0	0	0	0	0	0	0
k__Eukaryota; p__Ascomycota; c__Sordariomycetes; o__Hypocreales; f__NA; g__Ustilaginoidea; s__Ustilaginoidea virens	0	0	0	0	0	40.4062	0	0	0	0	0	0	0	0	0	0
k__Eukaryota; p__Ascomycota; c__Sordariomycetes; o__Hypocreales; f__Nectriaceae	0	0	0	0.1294	0	12.8445	0	0	0	0	0	0	0	0	0	0
k__Eukaryota; p__Ascomycota; c__Sordariomycetes; o__Hypocreales; f__Nectriaceae; g__Fusarium	0	0	0	0.2683	0.1489	248.74	0	0.1025	0.0512	0	0	0	0.0332	0	0	0
k__Eukaryota; p__Ascomycota; c__Sordariomycetes; o__Hypocreales; f__Nectriaceae; g__Fusarium; s__Fusarium avenaceum	0	0	0.1483	0	0.1144	9.643	0	0.6592	3.0738	0	0	0	1.0978	0	0	0
k__Eukaryota; p__Ascomycota; c__Sordariomycetes; o__Hypocreales; f__Nectriaceae; g__Fusarium; s__Fusarium coffeatum	0	0	0	0	0	4.6398	0	0	0	0	0	0	0	0	0	0
k__Eukaryota; p__Ascomycota; c__Sordariomycetes; o__Hypocreales; f__Nectriaceae; g__Fusarium; s__Fusarium culmorum	0	0	0	0	0	9.0145	0	0	0	0	0	0	0	0	0	0
k__Eukaryota; p__Ascomycota; c__Sordariomycetes; o__Hypocreales; f__Nectriaceae; g__Fusarium; s__Fusarium euwallaceae	0	0.0531	0.0864	0	0	0.6992	0	0.3497	0.2114	0.0404	0.0463	0	0.0377	0	0	0.2085
k__Eukaryota; p__Ascomycota; c__Sordariomycetes; o__Hypocreales; f__Nectriaceae; g__Fusarium; s__Fusarium fujikuroi	0	0	0	0	0	4.7248	0	0	0	0	0	0	0	0	0	0
k__Eukaryota; p__Ascomycota; c__Sordariomycetes; o__Hypocreales; f__Nectriaceae; g__Fusarium; s__Fusarium graminearum	0	0	0	0	0	2.8712	0	0	0	0	0	0	0	0	0	0
k__Eukaryota; p__Ascomycota; c__Sordariomycetes; o__Hypocreales; f__Nectriaceae; g__Fusarium; s__Fusarium kuroshium	0	0	0	0	0	5.9588	0	0	0	0	0	0	0	0	0	0
k__Eukaryota; p__Ascomycota; c__Sordariomycetes; o__Hypocreales; f__Nectriaceae; g__Fusarium; s__Fusarium langsethiae	0	0	0	0	0	4.8966	0	0	0	0	0	0	0	0	0	0
k__Eukaryota; p__Ascomycota; c__Sordariomycetes; o__Hypocreales; f__Nectriaceae; g__Fusarium; s__Fusarium longipes	0	0	0	0	0	18.0421	0	0	0	0	0	0	0	0	0	0
k__Eukaryota; p__Ascomycota; c__Sordariomycetes; o__Hypocreales; f__Nectriaceae; g__Fusarium; s__Fusarium nygamai	0	0	0	0	0	10.3682	0	0	0	0	0	0	0	0	0	0
k__Eukaryota; p__Ascomycota; c__Sordariomycetes; o__Hypocreales; f__Nectriaceae; g__Fusarium; s__Fusarium oxysporum	0	0	0.2157	0.2792	0.0796	26.3853	0.3947	0.1224	0.6113	0	0	0	0.1819	0	0	0
k__Eukaryota; p__Ascomycota; c__Sordariomycetes; o__Hypocreales; f__Nectriaceae; g__Fusarium; s__Fusarium proliferatum	2.7548	1.3816	1.5457	0	0.1493	5.5281	0.0333	2.7153	0	3.9154	3.8536	2.9286	0	3.3809	3.7845	2.6703
k__Eukaryota; p__Ascomycota; c__Sordariomycetes; o__Hypocreales; f__Nectriaceae; g__Fusarium; s__Fusarium sp. AF-3	0	0	0	0	0	3.0054	0	0	0	0	0	0	0	0	0	0
k__Eukaryota; p__Ascomycota; c__Sordariomycetes; o__Hypocreales; f__Nectriaceae; g__Fusarium; s__Fusarium sp. AF-8	0	0	0	0	0	5.5414	0	0	0	0	0	0	0	0	0	0
k__Eukaryota; p__Ascomycota; c__Sordariomycetes; o__Hypocreales; f__Nectriaceae; g__Fusarium; s__Fusarium sp. FIESC_12	0	0	0	0.1053	0	6.2054	0	0.1	0	0	0	0	0	0	0	0
k__Eukaryota; p__Ascomycota; c__Sordariomycetes; o__Hypocreales; f__Nectriaceae; g__Fusarium; s__Fusarium sp. FIESC_5	0	0	0	0.3013	0	4.3945	0	0.1489	0	0	0	0	0.0819	0	0	0
k__Eukaryota; p__Ascomycota; c__Sordariomycetes; o__Hypocreales; f__Nectriaceae; g__Fusarium; s__Fusarium venenatum	0	0	0.3885	0.3061	0.0785	8.6229	0.8968	0.7622	0.63	0	0	0	1.1666	0	0	0
k__Eukaryota; p__Ascomycota; c__Sordariomycetes; o__Hypocreales; f__Nectriaceae; g__Fusarium; s__Fusarium verticillioides	0	0	0	0	0	9.2564	0	0	0	0	0	0	0	0	0	0
k__Eukaryota; p__Ascomycota; c__Sordariomycetes; o__Hypocreales; f__Nectriaceae; g__Fusarium; s__[Nectria] haematococca	0	0	0	0	0	56.6453	0	0	0	0	0	0	0	0	0	0
k__Eukaryota; p__Ascomycota; c__Sordariomycetes; o__Hypocreales; f__Nectriaceae; g__Neonectria; s__Neonectria ditissima	0	0	0	0	0.0399	42.8233	0	0	0	0	0	0	0	0	0	0
k__Eukaryota; p__Ascomycota; c__Sordariomycetes; o__Hypocreales; f__Ophiocordycipitaceae	0	0	0	0	0.0729	52.1578	0	0	0	0	0	0	0	0	0	0
k__Eukaryota; p__Ascomycota; c__Sordariomycetes; o__Hypocreales; f__Ophiocordycipitaceae; g__Drechmeria; s__Drechmeria coniospora	0	0	0.0306	0	0.0595	18.6847	0	0.0726	0	0	0	0.0262	0.0324	0	0	0.0279
k__Eukaryota; p__Ascomycota; c__Sordariomycetes; o__Hypocreales; f__Ophiocordycipitaceae; g__Hirsutella; s__Hirsutella minnesotensis	0	0	0	0.1461	0.0903	181.305	0.1343	0	0.2079	0	0	0	0	0	0	0
k__Eukaryota; p__Ascomycota; c__Sordariomycetes; o__Hypocreales; f__Ophiocordycipitaceae; g__Ophiocordyceps	0	0	0	0	0	6.0458	0	0	0	0	0	0	0	0	0	0
k__Eukaryota; p__Ascomycota; c__Sordariomycetes; o__Hypocreales; f__Ophiocordycipitaceae; g__Ophiocordyceps; s__Ophiocordyceps australis	0	0	0	0	0	4.8476	0	0	0	0	0	0	0	0	0	0
k__Eukaryota; p__Ascomycota; c__Sordariomycetes; o__Hypocreales; f__Ophiocordycipitaceae; g__Ophiocordyceps; s__Ophiocordyceps polyrhachis-furcata	0	0.1487	0	0	0	17.9794	0	0	0	0.0424	0	0	0	0	0	0
k__Eukaryota; p__Ascomycota; c__Sordariomycetes; o__Hypocreales; f__Ophiocordycipitaceae; g__Ophiocordyceps; s__Ophiocordyceps sinensis	0	0	0	0	0	17.1078	0	0	0	0	0	0	0	0	0	0
k__Eukaryota; p__Ascomycota; c__Sordariomycetes; o__Hypocreales; f__Ophiocordycipitaceae; g__Ophiocordyceps; s__Ophiocordyceps sp. 'camponoti-leonardi'	0.5096	0.7985	0.7015	0.1796	0	8.1214	0	1.6802	0.2065	0.7384	0.4579	2.3555	0.2151	0.0997	0.1012	1.7665
k__Eukaryota; p__Ascomycota; c__Sordariomycetes; o__Hypocreales; f__Ophiocordycipitaceae; g__Purpureocillium; s__Purpureocillium lilacinum	0	0	0	0	0.4712	18.3514	0	0	0	0	0	0	0	0	0	0
k__Eukaryota; p__Ascomycota; c__Sordariomycetes; o__Hypocreales; f__Ophiocordycipitaceae; g__Tolypocladium	0	0	0	0	0	25.0876	0	0	0	0	0	0	0	0	0	0
k__Eukaryota; p__Ascomycota; c__Sordariomycetes; o__Hypocreales; f__Ophiocordycipitaceae; g__Tolypocladium; s__Tolypocladium capitatum	0.2736	0.6858	0.6856	0.999	0.4424	26.7441	0.9868	0.8458	0.247	0.4755	0.7367	0.3761	1.1026	0.0541	0.0175	0.3952
k__Eukaryota; p__Ascomycota; c__Sordariomycetes; o__Hypocreales; f__Ophiocordycipitaceae; g__Tolypocladium; s__Tolypocladium ophioglossoides	0.0633	0.74	0.067	0	0	54.9801	0.0943	0.114	0	0.0589	0.2941	0.1615	0.1407	0.0295	0.0206	0.5392
k__Eukaryota; p__Ascomycota; c__Sordariomycetes; o__Hypocreales; f__Ophiocordycipitaceae; g__Tolypocladium; s__Tolypocladium paradoxum	0.0312	0.3224	0.0539	0	0	41.2156	0	0	0	0.075	0.0888	0	0	0	0.0392	0.08
k__Eukaryota; p__Ascomycota; c__Sordariomycetes; o__Hypocreales; f__Stachybotryaceae; g__Stachybotrys	0	0	0	0	0	13.2613	0	0	0	0	0	0	0	0	0	0
k__Eukaryota; p__Ascomycota; c__Sordariomycetes; o__Hypocreales; f__Stachybotryaceae; g__Stachybotrys; s__Stachybotrys chartarum	0	0	0	0	0	49.4315	0	0	0	0	0	0	0	0	0	0
k__Eukaryota; p__Ascomycota; c__Sordariomycetes; o__Hypocreales; f__Stachybotryaceae; g__Stachybotrys; s__Stachybotrys chlorohalonata	0	0	0	0	0	4.3208	0	0	0	0	0	0	0	0	0	0
k__Eukaryota; p__Ascomycota; c__Sordariomycetes; o__Magnaporthales	0	0	0	0	0	5.1543	0	0	0	0	0	0	0	0	0	0
k__Eukaryota; p__Ascomycota; c__Sordariomycetes; o__Magnaporthales; f__Magnaporthaceae	0	0	0	0	0	42.6746	0	0	0	0	0	0	0	0	0	0
k__Eukaryota; p__Ascomycota; c__Sordariomycetes; o__Magnaporthales; f__Magnaporthaceae; g__Gaeumannomyces; s__Gaeumannomyces tritici	0	0	0	0	0	63.5515	0	0	0	0	0	0	0	0	0	0
k__Eukaryota; p__Ascomycota; c__Sordariomycetes; o__Magnaporthales; f__Magnaporthaceae; g__Magnaporthiopsis; s__Magnaporthiopsis poae	0	0	0	0	0	63.9615	0	0	0	0	0	0	0	0	0	0
k__Eukaryota; p__Ascomycota; c__Sordariomycetes; o__Magnaporthales; f__Pyriculariaceae; g__Pyricularia	0	0	0	0	0	23.8609	0	0	0	0	0	0	0	0	0	0
k__Eukaryota; p__Ascomycota; c__Sordariomycetes; o__Magnaporthales; f__Pyriculariaceae; g__Pyricularia; s__Pyricularia grisea	0.0625	0.3831	0.0331	0	0	4.6203	0	0.0392	0.3918	0.1365	0.1513	0.0441	0.0175	0.0188	0.0277	0.1927
k__Eukaryota; p__Ascomycota; c__Sordariomycetes; o__Magnaporthales; f__Pyriculariaceae; g__Pyricularia; s__Pyricularia oryzae	0.1645	0.4513	0.0476	0	0.0558	55.8364	0.0204	0.302	0.0679	0.0636	0.1051	1.4229	0.3032	0	0.0505	1.4662
k__Eukaryota; p__Ascomycota; c__Sordariomycetes; o__Magnaporthales; f__Pyriculariaceae; g__Pyricularia; s__Pyricularia pennisetigena	0.4938	1.4756	0	0.0416	0	32.2015	0.0382	0.0395	0	0.4547	0.9552	0.5236	0.0978	0.1338	0.1275	1.2623
k__Eukaryota; p__Ascomycota; c__Sordariomycetes; o__Magnaporthales; f__Pyriculariaceae; g__Pyricularia; s__Pyricularia sp. CBS 133598	0.0693	0.3115	0.1057	0.3521	0.2176	35.9456	0.1618	0.2507	0.0835	0.1938	0.2592	0.3975	0.5219	0	0.0654	0.4337
k__Eukaryota; p__Ascomycota; c__Sordariomycetes; o__Microascales; f__Ceratocystidaceae; g__Thielaviopsis; s__Thielaviopsis punctulata	0	0	0	0	0	1.4345	0	0	0	0	0	0	0	0	0	0
k__Eukaryota; p__Ascomycota; c__Sordariomycetes; o__Microascales; f__Microascaceae	0	0	0	0	0	18.4455	0	0	0	0	0	0	0	0	0	0
k__Eukaryota; p__Ascomycota; c__Sordariomycetes; o__Microascales; f__Microascaceae; g__Lomentospora; s__Lomentospora prolificans	0	0	0	0	0	35.7819	0	0	0	0	0	0	0	0	0	0
k__Eukaryota; p__Ascomycota; c__Sordariomycetes; o__Microascales; f__Microascaceae; g__Scedosporium; s__Scedosporium apiospermum	0	0	0	0	0.0337	82.7173	0	0	0	0	0	0	0	0	0	0
k__Eukaryota; p__Ascomycota; c__Sordariomycetes; o__Ophiostomatales; f__Ophiostomataceae; g__Grosmannia; s__Grosmannia clavigera	0	0	0	0	0	9.9848	0	0	0	0	0	0	0	0	0	0
k__Eukaryota; p__Ascomycota; c__Sordariomycetes; o__Ophiostomatales; f__Ophiostomataceae; g__Ophiostoma; s__Ophiostoma piceae	0.0601	0.1658	0	0.1014	0.0648	15.6662	0.3644	0.1495	0.5101	0.084	0.2087	0.285	0.598	0	0.0567	0.7956
k__Eukaryota; p__Ascomycota; c__Sordariomycetes; o__Ophiostomatales; f__Ophiostomataceae; g__Sporothrix	0	0	0	0	0	20.4097	0	0	0	0	0	0	0	0	0	0
k__Eukaryota; p__Ascomycota; c__Sordariomycetes; o__Ophiostomatales; f__Ophiostomataceae; g__Sporothrix; s__Sporothrix brasiliensis	0.2418	0.9097	0.2805	0.1167	0.4703	52.9537	0.2383	0.2175	0.0245	0.3387	0.6206	0.8679	0.4603	0.0378	0.1259	1.4314
k__Eukaryota; p__Ascomycota; c__Sordariomycetes; o__Ophiostomatales; f__Ophiostomataceae; g__Sporothrix; s__Sporothrix insectorum	0	0	0	0	0	44.1249	0	0	0	0	0	0	0	0	0	0
k__Eukaryota; p__Ascomycota; c__Sordariomycetes; o__Ophiostomatales; f__Ophiostomataceae; g__Sporothrix; s__Sporothrix schenckii	0.0184	0.1974	0	0.0537	0.183	34.5428	0.0531	0	0	0	0.0492	0.0208	0	0	0	0.0886
k__Eukaryota; p__Ascomycota; c__Sordariomycetes; o__Sordariales	0.0293	0	0.2202	0.7433	2.4997	9769.78	0.283	0.1073	0.2294	0	0	0.2651	0.2054	0	0	0.1766
k__Eukaryota; p__Ascomycota; c__Sordariomycetes; o__Sordariales; f__Chaetomiaceae	0	0	0	0.0942	0.4929	1780.32	0.0542	0	0	0	0	0	0.015	0	0	0
k__Eukaryota; p__Ascomycota; c__Sordariomycetes; o__Sordariales; f__Chaetomiaceae; g__Chaetomium	0	0	0	0	0	30.7506	0	0	0	0	0	0	0	0	0	0
k__Eukaryota; p__Ascomycota; c__Sordariomycetes; o__Sordariales; f__Chaetomiaceae; g__Chaetomium; s__Chaetomium globosum	0	0	0	0.0209	0.3839	1475.28	0.192	0	0	0	0	0	0	0	0	0
k__Eukaryota; p__Ascomycota; c__Sordariomycetes; o__Sordariales; f__Chaetomiaceae; g__Chaetomium; s__Chaetomium thermophilum	0	0	0	0	0	42.5572	0	0	0	0	0	0	0	0	0	0
k__Eukaryota; p__Ascomycota; c__Sordariomycetes; o__Sordariales; f__Chaetomiaceae; g__Melanocarpus; s__Melanocarpus albomyces	0	0	0	0	0	4.5669	0	0	0	0	0	0	0	0	0	0
k__Eukaryota; p__Ascomycota; c__Sordariomycetes; o__Sordariales; f__Chaetomiaceae; g__Thermothelomyces; s__Thermothelomyces thermophilus	0	0	0	0.054	0.2469	604.963	0.0126	0	0	0	0	0	0	0	0	0
k__Eukaryota; p__Ascomycota; c__Sordariomycetes; o__Sordariales; f__Chaetomiaceae; g__Thielavia; s__Thielavia terrestris	0.0211	0.1508	0.354	0.021	0.0833	995.973	0	0.0246	0	0	0.0492	0.0238	0.0254	0	0	0
k__Eukaryota; p__Ascomycota; c__Sordariomycetes; o__Sordariales; f__Lasiosphaeriaceae; g__Podospora	0	0	0	0	0	326.273	0	0	0	0	0	0	0	0	0	0
k__Eukaryota; p__Ascomycota; c__Sordariomycetes; o__Sordariales; f__Lasiosphaeriaceae; g__Podospora; s__Podospora anserina	0	0	0	0	0	219.74	0	0	0	0	0	0	0	0	0	0
k__Eukaryota; p__Ascomycota; c__Sordariomycetes; o__Sordariales; f__Lasiosphaeriaceae; g__Podospora; s__Podospora comata	0	0	0	0	0.163	105.106	0	0	0	0	0	0	0	0	0	0
k__Eukaryota; p__Ascomycota; c__Sordariomycetes; o__Sordariales; f__NA; g__Madurella; s__Madurella mycetomatis	0	0	0.1868	1.9561	10.4022	41850.5	0.2085	0.2949	0.2319	0	0	0.0131	0.6046	0	0	0
k__Eukaryota; p__Ascomycota; c__Sordariomycetes; o__Sordariales; f__Sordariaceae	0	0	0	0	0.0862	36.797	0	0	0	0	0	0	0	0	0	0
k__Eukaryota; p__Ascomycota; c__Sordariomycetes; o__Sordariales; f__Sordariaceae; g__Neurospora	0	0	0	0	0	30.9532	0	0	0	0	0	0	0	0	0	0
k__Eukaryota; p__Ascomycota; c__Sordariomycetes; o__Sordariales; f__Sordariaceae; g__Neurospora; s__Neurospora crassa	0	0	0	0	0	3.1613	0	0	0	0	0	0	0	0	0	0
k__Eukaryota; p__Ascomycota; c__Sordariomycetes; o__Sordariales; f__Sordariaceae; g__Sordaria; s__Sordaria macrospora	0	0	0	0	0	18.6557	0	0	0	0	0	0	0	0	0	0
k__Eukaryota; p__Ascomycota; c__Sordariomycetes; o__Togniniales; f__Togniniaceae; g__Phaeoacremonium; s__Phaeoacremonium minimum	0	0	0	0	0	20.3246	0	0	0	0	0	0	0	0	0	0
k__Eukaryota; p__Ascomycota; c__Sordariomycetes; o__Xylariales	0	0	0	0	0.0136	112.865	0.3947	0	0	0	0	0	0	0	0	0
k__Eukaryota; p__Ascomycota; c__Sordariomycetes; o__Xylariales; f__Diatrypaceae; g__Eutypa; s__Eutypa lata	0	0	0	0	0	33.3502	0	0	0	0	0	0	0	0	0	0
k__Eukaryota; p__Ascomycota; c__Sordariomycetes; o__Xylariales; f__Hypoxylaceae	0	0	0.1162	0	0	0	0	0	31.1822	0	0	0	0	0	0	0
k__Eukaryota; p__Ascomycota; c__Sordariomycetes; o__Xylariales; f__Hypoxylaceae; g__Daldinia; s__Daldinia sp. EC12	0	0	0	0	0	5.4871	0	0	0	0	0	0	0	0	0	0
k__Eukaryota; p__Ascomycota; c__Sordariomycetes; o__Xylariales; f__Hypoxylaceae; g__Hypoxylon	0	0	0	0	0	115.548	0	0	0	0	0	0	0	0	0	0
k__Eukaryota; p__Ascomycota; c__Sordariomycetes; o__Xylariales; f__Hypoxylaceae; g__Hypoxylon; s__Hypoxylon sp. CO27-5	0	0	0	0	0	5.3441	0	0	0	0	0	0	0	0	0	0
k__Eukaryota; p__Ascomycota; c__Sordariomycetes; o__Xylariales; f__Hypoxylaceae; g__Hypoxylon; s__Hypoxylon sp. EC38	0	0	0	0	0	14.2965	0	0	0	0	0	0	0	0	0	0
k__Eukaryota; p__Ascomycota; c__Sordariomycetes; o__Xylariales; f__Microdochiaceae; g__Microdochium; s__Microdochium bolleyi	0	0	0	0	0	3.644	0	0	0	0	0	0	0	0	0	0
k__Eukaryota; p__Ascomycota; c__Sordariomycetes; o__Xylariales; f__NA; g__Monosporascus	0	0	0	0.0319	0.0256	252.86	0	0	0	0	0	0	0.0304	0	0	0
k__Eukaryota; p__Ascomycota; c__Sordariomycetes; o__Xylariales; f__NA; g__Monosporascus; s__Monosporascus cannonballus	0	0	0	0	0	0.9242	0.0404	0	0	0	0	0	0	0	0	0
k__Eukaryota; p__Ascomycota; c__Sordariomycetes; o__Xylariales; f__NA; g__Monosporascus; s__Monosporascus ibericus	0	0	0	0	0.0348	18.0132	0	0	0	0	0	0	0	0	0	0
k__Eukaryota; p__Ascomycota; c__Sordariomycetes; o__Xylariales; f__NA; g__Monosporascus; s__Monosporascus sp. 5C6A	0	0	0	0	0	28.8595	0	0	0	0	0	0	0	0	0	0
k__Eukaryota; p__Ascomycota; c__Sordariomycetes; o__Xylariales; f__NA; g__Monosporascus; s__Monosporascus sp. CRB-8-3	0	0	0	0	0.019	64.191	0	0	0	0	0	0	0	0	0	0
k__Eukaryota; p__Ascomycota; c__Sordariomycetes; o__Xylariales; f__NA; g__Monosporascus; s__Monosporascus sp. CRB-9-2	0	0	0.0961	0	0	41.8042	0	0.3418	0	0	0	0	0	0	0	0
k__Eukaryota; p__Ascomycota; c__Sordariomycetes; o__Xylariales; f__NA; g__Monosporascus; s__Monosporascus sp. GIB2	0	0	0	0	0.0324	91.7391	0	0	0	0	0	0	0	0	0	0
k__Eukaryota; p__Ascomycota; c__Sordariomycetes; o__Xylariales; f__NA; g__Monosporascus; s__Monosporascus sp. MG133	0	0	0	0	0	45.2743	0	0	0	0	0	0	0	0	0	0
k__Eukaryota; p__Ascomycota; c__Sordariomycetes; o__Xylariales; f__NA; g__Monosporascus; s__Monosporascus sp. mg162	0	0	0	0	0.0632	56.4331	0	0	0	0	0	0	0	0	0	0
k__Eukaryota; p__Ascomycota; c__Sordariomycetes; o__Xylariales; f__NA; g__Phialemoniopsis; s__Phialemoniopsis curvata	0.2478	0.6594	0	0	0	97.966	0.2073	0	0	0.1444	0.157	0.1341	0	0	0	0.4759
k__Eukaryota; p__Ascomycota; c__Sordariomycetes; o__Xylariales; f__Pseudomassariaceae; g__Pseudomassariella*; s__Pseudomassariella vexata*	0	0	0	0	0	17.5969	0	0	0	0	0	0	0	0	0	0
k__Eukaryota; p__Ascomycota; c__Sordariomycetes; o__Xylariales; f__Sporocadaceae; g__Pestalotiopsis; s__Pestalotiopsis fici	0	0	0.2172	0	0	14.1412	0	0.103	0	0	0	0	0	0	0	0
k__Eukaryota; p__Ascomycota; c__Sordariomycetes; o__Xylariales; f__Xylariaceae; g__Rosellinia; s__Rosellinia necatrix	0	0	0	0	0	22.9997	0	0	0	0	0	0	0	0	0	0
k__Eukaryota; p__Ascomycota; c__Sordariomycetes; o__Xylariales; f__Xylariaceae; g__Xylaria	0	0	0	0	0	12.1484	0	0	0	0	0	0	0	0	0	0
k__Eukaryota; p__Ascomycota; c__Sordariomycetes; o__Xylariales; f__Xylariaceae; g__Xylaria; s__Xylaria cubensis	0	0	0	0	0	2.5052	0	0	0	0	0	0	0	0	0	0
k__Eukaryota; p__Ascomycota; c__Sordariomycetes; o__Xylariales; f__Xylariaceae; g__Xylaria; s__Xylaria grammica	0	0	1.8552	0.0129	0.0319	3.0539	0.0059	2.5675	0	0	0	0	0.0055	0	0	0
k__Eukaryota; p__Ascomycota; c__Sordariomycetes; o__Xylariales; f__Xylariaceae; g__Xylaria; s__Xylaria hypoxylon	0	0	0.3866	0	0	4.7089	0	0.2291	0	0	0	0	0	0	0	0
k__Eukaryota; p__Ascomycota; c__Sordariomycetes; o__Xylariales; f__Xylariaceae; g__Xylaria; s__Xylaria longipes	0	0	0	0	0	33.8825	0	0	0	0	0	0	0	0	0	0
k__Eukaryota; p__Bacillariophyta	0	0	3.7155	0	0.0118	3.8418	0.0705	3.8949	6.4675	0	0	0	0.1095	0	0	0
k__Eukaryota; p__Bacillariophyta; c__Bacillariophyceae	0	0	0.8083	0	0.0918	2.0195	0	0.3133	2.8059	0	0	0	0	0	0	0
k__Eukaryota; p__Bacillariophyta; c__Bacillariophyceae; o__Bacillariales; f__Bacillariaceae; g__Cylindrotheca; s__Cylindrotheca closterium	0	0	0	0	0	0	0	0	0.3184	0	0	0	0	0	0	0
k__Eukaryota; p__Bacillariophyta; c__Bacillariophyceae; o__Bacillariales; f__Bacillariaceae; g__Fragilariopsis; s__Fragilariopsis cylindrus	0	0	0.4277	0	0	0.5621	0	0.2626	0.4227	0	0	0	0	0	0	0
k__Eukaryota; p__Bacillariophyta; c__Bacillariophyceae; o__Bacillariales; f__Bacillariaceae; g__Pseudo-nitzschia; s__Pseudo-nitzschia multistriata	0	0	0.9893	2.1506	1.0058	2.4702	0.7464	1.6202	1.3727	0	0	0	2.5991	0	0	0
k__Eukaryota; p__Bacillariophyta; c__Bacillariophyceae; o__Naviculales	0	0	0.9807	0.0465	0.1492	13.9784	0.1553	1.2247	20.6987	0	0	0	0.506	0	0	0
k__Eukaryota; p__Bacillariophyta; c__Bacillariophyceae; o__Naviculales; f__Naviculaceae; g__Fistulifera; s__Fistulifera solaris	0	0	2.2178	0.0712	0.2891	14.0637	0.0756	3.1666	27.2213	0	0	0	0.5717	0	0	0
k__Eukaryota; p__Bacillariophyta; c__Bacillariophyceae; o__Naviculales; f__Phaeodactylaceae; g__Phaeodactylum; s__Phaeodactylum tricornutum	0	0	0.5456	0	0.0878	5.4868	0.072	1.7053	10.984	0	0	0	0.1848	0	0	0
k__Eukaryota; p__Bacillariophyta; c__Bacillariophyceae; o__Naviculales; f__Proschkiniaceae; g__Proschkinia*; s__Proschkinia sp. SZCZR1824*	0	0	0	0	0	0.2309	0	0	0.4631	0	0	0	0	0	0	0
k__Eukaryota; p__Bacillariophyta; c__Coscinodiscophyceae; o__Thalassiosirales*	0	0	0.8619	0	0	0	0	0.0557	0	0	0	0	0	0	0	0
k__Eukaryota; p__Bacillariophyta; c__Coscinodiscophyceae; o__Thalassiosirales; f__Thalassiosiraceae; g__Thalassiosira	0	0	1.8577	0	0	0.211	0	2.6449	1.3358	0	0	0	0.0444	0	0	0
k__Eukaryota; p__Bacillariophyta; c__Coscinodiscophyceae; o__Thalassiosirales; f__Thalassiosiraceae; g__Thalassiosira; s__Thalassiosira oceanica	0.2649	1.6071	16.1102	1.0041	2.1534	31.0506	1.6138	15.5373	8.0471	0.3172	0.5644	0.3794	2.7802	0	0.0647	0.7076
k__Eukaryota; p__Bacillariophyta; c__Coscinodiscophyceae; o__Thalassiosirales; f__Thalassiosiraceae; g__Thalassiosira; s__Thalassiosira pseudonana	0	0	26.4221	0.024	0	0.4038	0	28.3095	2.8823	0	0	0	0	0.0126	0	0
k__Eukaryota; p__Bacillariophyta; c__Fragilariophyceae; o__Fragilariales; f__Fragilariaceae; g__Asterionellopsis; s__Asterionellopsis glacialis	0	0	0	0	0	0	0	0	0.3424	0	0	0	0	0	0	0
k__Eukaryota; p__Basidiomycota	0.2686	2.642	0	0	0	0	0	0	0	0.1932	1.4154	0.588	0	0.034	0	1.7845
k__Eukaryota; p__Basidiomycota; c__Agaricomycetes	0.081	0.037	0.9568	0.3454	2.5334	5.9294	6.3808	1.824	0.9437	0.0422	0	0.0409	2.0052	0.0294	0	0.3049
k__Eukaryota; p__Basidiomycota; c__Agaricomycetes; o__Agaricales	0	0	0	0.1873	0	0	1.6278	0.1186	0	0	0	0	0	0	0	0
k__Eukaryota; p__Basidiomycota; c__Agaricomycetes; o__Agaricales; f__Agaricaceae; g__Agaricus; s__Agaricus bisporus	0	0	0.2263	0.7349	0.6985	0	0.9349	0.322	0.6434	0	0	0	1.1011	0	0	0
k__Eukaryota; p__Basidiomycota; c__Agaricomycetes; o__Agaricales; f__Amanitaceae; g__Amanita; s__Amanita thiersii	0	0	0.0793	0	0	0.4249	0	0.1693	0.3007	0	0	0	0.5371	0	0	0
k__Eukaryota; p__Basidiomycota; c__Agaricomycetes; o__Agaricales; f__Cortinariaceae; g__Gymnopilus; s__Gymnopilus dilepis	0	0	0	0	0	3.2277	0	0	0	0	0	0	0	0	0	0
k__Eukaryota; p__Basidiomycota; c__Agaricomycetes; o__Agaricales; f__Lyophyllaceae	0	0	0	0	0	0	0.429	0	0	0	0	0	0	0	0	0
k__Eukaryota; p__Basidiomycota; c__Agaricomycetes; o__Agaricales; f__Marasmiaceae; g__Moniliophthora; s__Moniliophthora perniciosa	0	0	0	0	0.6732	0.0982	0	0	0	0	0	0	0	0	0	0
k__Eukaryota; p__Basidiomycota; c__Agaricomycetes; o__Agaricales; f__Mycenaceae; g__Mycena; s__Mycena chlorophos	0	0	0	0.3322	0.0684	0.1048	0.3561	0.1051	0.105	0	0	0	0.1407	0	0	0
k__Eukaryota; p__Basidiomycota; c__Agaricomycetes; o__Agaricales; f__Pleurotaceae; g__Pleurotus; s__Pleurotus ostreatus	0	0	0.0688	0.043	0.2123	0.1084	0.4342	0.0816	0.0815	0	0	0	0.473	0	0	0
k__Eukaryota; p__Basidiomycota; c__Agaricomycetes; o__Agaricales; f__Pluteaceae; g__Pluteus; s__Pluteus cervinus	0	0	0	0	0.8043	0	0	0	0	0	0	0	0	0	0	0
k__Eukaryota; p__Basidiomycota; c__Agaricomycetes; o__Boletales; f__Pisolithaceae; g__Pisolithus; s__Pisolithus tinctorius	0	0	0	0	0	7.6829	0	0	0	0	0	0	0	0	0	0
k__Eukaryota; p__Basidiomycota; c__Agaricomycetes; o__Boletales; f__Rhizopogonaceae; g__Rhizopogon; s__Rhizopogon vinicolor	0	0	0	0	0	0	0.4366	0	0	0	0	0	0	0	0	0
k__Eukaryota; p__Basidiomycota; c__Agaricomycetes; o__Cantharellales; f__Botryobasidiaceae; g__Botryobasidium; s__Botryobasidium botryosum	0	0	0	0.0707	0	0	0	0	0	0	0	0	0.1795	0	0	0
k__Eukaryota; p__Basidiomycota; c__Agaricomycetes; o__Cantharellales; f__Ceratobasidiaceae; g__Rhizoctonia; s__Rhizoctonia solani	0	0	0.7418	1.832	2.1041	22.5339	3.1577	1.1759	0.461	0	0	0	3.3792	0	0	0
k__Eukaryota; p__Basidiomycota; c__Agaricomycetes; o__Cantharellales; f__Tulasnellaceae; g__Tulasnella; s__Tulasnella calospora	0	0	0	0	0	0	0	0.1259	0	0	0	0	0	0	0	0
k__Eukaryota; p__Basidiomycota; c__Agaricomycetes; o__Geastrales; f__Sphaerobolaceae; g__Sphaerobolus*; s__Sphaerobolus stellatus*	0	0	0.336	0.0839	1.4134	0.6491	0.0385	0.6584	0.2388	0	0	0	0.3553	0	0	0
k__Eukaryota; p__Basidiomycota; c__Agaricomycetes; o__Hymenochaetales; f__Hymenochaetaceae; g__Sanghuangporus; s__Sanghuangporus baumii	0	0	0.0614	0.2301	0.3792	0	0	0	0	0	0	0	0.2599	0	0	0
k__Eukaryota; p__Basidiomycota; c__Agaricomycetes; o__Polyporales	0.0517	0	0	0	0	0	0.4307	0.4486	0	0	0	0	0	0	0	0
k__Eukaryota; p__Basidiomycota; c__Agaricomycetes; o__Polyporales; f__Dacryobolaceae; g__Postia; s__Postia placenta	0	0	0.2	0.6244	0.4629	0	1.0327	0.4742	0	0	0	0	0.7933	0	0	0
k__Eukaryota; p__Basidiomycota; c__Agaricomycetes; o__Polyporales; f__Fomitopsidaceae; g__Daedalea; s__Daedalea quercina	0	0.1468	0	0	0	0.3188	0	0	0	0.0446	0.1024	0	0	0	0	0.0922
k__Eukaryota; p__Basidiomycota; c__Agaricomycetes; o__Polyporales; f__Grifolaceae; g__Grifola; s__Grifola frondosa	0	0	0.0717	0.0895	0	1.1855	0.5756	0	0.4245	0	0	0	0.1516	0	0	0
k__Eukaryota; p__Basidiomycota; c__Agaricomycetes; o__Polyporales; f__Meruliaceae; g__Phlebia; s__Phlebia centrifuga	0.1091	0.207	0	0	0	3.6306	0	0	0	0.0545	0.1457	0.1408	0	0	0	0.075
k__Eukaryota; p__Basidiomycota; c__Agaricomycetes; o__Polyporales; f__Phanerochaetaceae; g__Phanerochaete; s__Phanerochaete carnosa	0	0	0.2389	0.2238	0	0	0.2056	0.2124	0.1415	0	0	0	0.4422	0	0	0
k__Eukaryota; p__Basidiomycota; c__Agaricomycetes; o__Polyporales; f__Polyporaceae	0	0	0	0	0	0	2.7275	0.0312	0	0	0	0	0	0	0	0
k__Eukaryota; p__Basidiomycota; c__Agaricomycetes; o__Polyporales; f__Polyporaceae; g__Dichomitus; s__Dichomitus squalens	0	0	0.3072	1.0868	0.6715	0.3629	1.4097	0.7283	0.5761	0	0	0	0.8392	0	0	0
k__Eukaryota; p__Basidiomycota; c__Agaricomycetes; o__Polyporales; f__Polyporaceae; g__Ganoderma	0.0955	0	0	0	0	0	8.7582	0	0	0.0612	0	0	0	0	0	0
k__Eukaryota; p__Basidiomycota; c__Agaricomycetes; o__Polyporales; f__Polyporaceae; g__Ganoderma; s__Ganoderma applanatum	0	0	0	0	0	0	0.3628	0	0	0	0	0	0	0	0	0
k__Eukaryota; p__Basidiomycota; c__Agaricomycetes; o__Polyporales; f__Polyporaceae; g__Ganoderma; s__Ganoderma calidophilum	0	0	0	0	0	0	1.6997	0	0	0	0	0	0	0	0	0
k__Eukaryota; p__Basidiomycota; c__Agaricomycetes; o__Polyporales; f__Polyporaceae; g__Ganoderma; s__Ganoderma leucocontextum	0	0	0	0	0	0	2.0894	0	0	0	0	0	0	0	0	0
k__Eukaryota; p__Basidiomycota; c__Agaricomycetes; o__Polyporales; f__Polyporaceae; g__Ganoderma; s__Ganoderma sinense	0	0	0	0	0	0	0.8354	0	0	0	0	0	0	0	0	0
k__Eukaryota; p__Basidiomycota; c__Agaricomycetes; o__Polyporales; f__Polyporaceae; g__Ganoderma; s__Ganoderma tsugae	0	0	0	0	0	0	4.0452	0	0	0	0	0	0	0	0	0
k__Eukaryota; p__Basidiomycota; c__Agaricomycetes; o__Polyporales; f__Polyporaceae; g__Trametes; s__Trametes cinnabarina	0	0	0.1611	0.1609	0	0	0.7022	0.1146	0	0	0	0	0.0681	0	0	0
k__Eukaryota; p__Basidiomycota; c__Agaricomycetes; o__Polyporales; f__Polyporaceae; g__Trametes; s__Trametes pubescens	0	0	0.493	0	0	0	0	0.4196	0	0	0	0	0	0	0	0
k__Eukaryota; p__Basidiomycota; c__Agaricomycetes; o__Polyporales; f__Polyporaceae; g__Trametes; s__Trametes versicolor	0	0	0	0	0	0	0	0	0.0693	0	0	0	1.0055	0	0	0
k__Eukaryota; p__Basidiomycota; c__Agaricomycetes; o__Russulales; f__Hericiaceae; g__Dentipellis; s__Dentipellis fragilis*	0	0.0212	0.1827	0.1143	0	0.7482	0.1154	0.1948	0.1733	0	0	0	0.2419	0	0	0
k__Eukaryota; p__Basidiomycota; c__Agaricomycetes; o__Russulales; f__Hericiaceae; g__Hericium; s__Hericium alpestre	0	0	0.2722	0.034	0	0	0	0.5163	0	0	0	0	0	0	0	0
k__Eukaryota; p__Basidiomycota; c__Agaricomycetes; o__Sebacinales; f__Serendipitaceae; g__Serendipita; s__Serendipita indica	0.0343	0.1226	0	0	0	0	0	0	0	0	0	0.0774	0	0	0	0.0413
k__Eukaryota; p__Basidiomycota; c__Microbotryomycetes	0	0	0	0	0.7125	0	0	0.0684	0	0	0	0	0.061	0	0	0
k__Eukaryota; p__Basidiomycota; c__Microbotryomycetes; o__Microbotryales; f__Microbotryaceae; g__Microbotryum; s__Microbotryum cf. violaceum BFL-2013	0	0	0	0	1.35	0	0.143	0	0	0	0	0	0.2076	0	0	0
k__Eukaryota; p__Basidiomycota; c__Microbotryomycetes; o__Microbotryales; f__Microbotryaceae; g__Microbotryum; s__Microbotryum silenes-dioicae	0	0	0	0	0	1.1215	0	0	0	0	0	0	0	0	0	0
k__Eukaryota; p__Basidiomycota; c__Microbotryomycetes; o__Sporidiobolales; f__Sporidiobolaceae; g__Rhodotorula; s__Rhodotorula glutinis	0	0	0	0	0.3738	0	0	0	0	0	0	0	0	0	0	0
k__Eukaryota; p__Basidiomycota; c__Microbotryomycetes; o__Sporidiobolales; f__Sporidiobolaceae; g__Rhodotorula; s__Rhodotorula taiwanensis	0	0	0.0415	0	0.577	0	0	0	0	0	0	0	0	0	0	0
k__Eukaryota; p__Basidiomycota; c__Microbotryomycetes; o__Sporidiobolales; f__Sporidiobolaceae; g__Rhodotorula; s__Rhodotorula toruloides	0	0	0.1195	0	0	0	0	0	0.283	0	0	0	0	0	0	0
k__Eukaryota; p__Basidiomycota; c__Pucciniomycetes; o__Pucciniales; f__Melampsoraceae; g__Melampsora; s__Melampsora larici-populina	0	0	0	0	0.3738	0	0	0	0	0	0	0	0	0	0	0
k__Eukaryota; p__Basidiomycota; c__Pucciniomycetes; o__Pucciniales; f__Pucciniaceae; g__Puccinia	0	0	0	0	0	0	0	0	0	0.0843	0	0	0	0	0	0
k__Eukaryota; p__Basidiomycota; c__Pucciniomycetes; o__Pucciniales; f__Pucciniaceae; g__Puccinia; s__Puccinia striiformis	0.504	3.3833	0	0	0	0.5282	0.0748	0.3114	0.1544	1.1147	3.5571	1.2307	0.2756	0	0.0915	1.7128
k__Eukaryota; p__Basidiomycota; c__Pucciniomycetes; o__Pucciniales; f__Pucciniaceae; g__Puccinia; s__Puccinia triticina	0	0.4218	0	0	0	0	0	0.0302	0.0904	0.8311	1.2706	0.1769	0	0	0	0.1649
k__Eukaryota; p__Basidiomycota; c__Tremellomycetes	0.0268	0.6624	0	0	0	0	0	0	0	0.0259	0.1486	0.0605	0	0	0	0.1582
k__Eukaryota; p__Basidiomycota; c__Tremellomycetes; o__Tremellales	0.0315	0.3841	0	0	0	0	0	0	0	0.0367	0.0841	0.0355	0	0	0	0.0379
k__Eukaryota; p__Basidiomycota; c__Tremellomycetes; o__Tremellales; f__Tremellaceae; g__Tremella; s__Tremella fuciformis	0	0	0.3024	0	0	0	0	0.4779	0	0	0	0	0	0	0	0
k__Eukaryota; p__Basidiomycota; c__Tremellomycetes; o__Tremellales; f__Tremellaceae; g__Tremella; s__Tremella mesenterica	0	0	0	0	0	0.2862	0.139	0	0.5739	0	0	0	0	0	0	0.1104
k__Eukaryota; p__Basidiomycota; c__Tremellomycetes; o__Trichosporonales; f__Trichosporonaceae	0.0553	1.008	0	0	0	0	0.0151	0	0	0.0464	0.3193	0.2338	0	0	0.0353	0.2204
k__Eukaryota; p__Basidiomycota; c__Tremellomycetes; o__Trichosporonales; f__Trichosporonaceae; g__Cutaneotrichosporon; s__Cutaneotrichosporon oleaginosum	0.161	1.8537	0	0	0	0.2168	0	0.0816	0	0	0.2421	0.1246	0.4366	0	0	0.1086
k__Eukaryota; p__Basidiomycota; c__Tremellomycetes; o__Trichosporonales; f__Trichosporonaceae; g__Trichosporon; s__Trichosporon asahii	0.1864	1.4664	0	0	0	0.0271	0	0.05	0	0.2318	0.623	0.6052	0	0.0157	0.1059	1.6537
k__Eukaryota; p__Basidiomycota; c__Ustilaginomycetes; o__Ustilaginales; f__Anthracoideaceae; g__Testicularia*; s__Testicularia cyperi*	0	0	0	0	0	6.2755	0	0	0	0	0	0	0	0	0	0
k__Eukaryota; p__Basidiomycota; c__Ustilaginomycetes; o__Ustilaginales; f__Ustilaginaceae; g__Sporisorium; s__Sporisorium reilianum	0	0	0.2341	0.4299	0.2656	0	0.5725	0.3508	0.857	0	0	0	0.9972	0	0	0
k__Eukaryota; p__Basidiomycota; c__Ustilaginomycetes; o__Ustilaginales; f__Ustilaginaceae; g__Ustilago; s__Ustilago bromivora	0	0	0.3277	0.6649	0.0632	0.4516	0.4699	0.3399	0.1455	0	0	0	0.8663	0	0	0
k__Eukaryota; p__Brachiopoda; c__Lingulata; o__Lingulida; f__Lingulidae; g__Lingula; s__Lingula anatina	0.0757	0.1464	2.1064	5.0295	4.786	1.6182	5.3777	1.8541	1.3457	0.0393	0.9908	0.0855	5.3483	0	0	0
k__Eukaryota; p__Cercozoa; c__NA; o__Plasmodiophorida; f__Plasmodiophoridae; g__Plasmodiophora; s__Plasmodiophora brassicae*	0	0	0.9516	0.2241	0.6982	0	0.753	0.5341	0.2038	0	0	0	1.2497	0	0	0
k__Eukaryota; p__Chlorophyta	0	0.018	5.8951	0.3195	0.8103	2.4977	0.3218	8.1531	4.4884	0	0	0	9.238	0	0	0
k__Eukaryota; p__Chlorophyta; c__Chlorophyceae	0	0	0.9716	0.4964	0.4709	3.5023	1.0938	1.0158	4.3109	0	0	0	8.8335	0	0	0
k__Eukaryota; p__Chlorophyta; c__Chlorophyceae; o__Chaetophorales	0	0	0	0	0	0.1839	0	0	0	0	0	0	0.7615	0	0	0
k__Eukaryota; p__Chlorophyta; c__Chlorophyceae; o__Chaetophorales; f__NA; g__Stigeoclonium; s__Stigeoclonium helveticum	0	0	0.0465	0	0	0	0	0.0551	0.7053	0	0	0	1.1501	0	0	0
k__Eukaryota; p__Chlorophyta; c__Chlorophyceae; o__Chaetophorales; f__Schizomeridaceae; g__Schizomeris*; s__Schizomeris leibleinii*	0	0	0.1136	0	0	0.0792	0.161	0.8046	0.415	0	0	0	0.3455	0	0	0
k__Eukaryota; p__Chlorophyta; c__Chlorophyceae; o__Chlamydomonadales	0	0	0.183	0.0888	0	0.7106	0.0404	0.8324	0.2373	0	0	0	1.5093	0	0	0
k__Eukaryota; p__Chlorophyta; c__Chlorophyceae; o__Chlamydomonadales; f__Chlamydomonadaceae; g__Chlamydomonas	0	0	0	0	0.1701	0.1737	0	0.1307	0	0	0	0	0.3499	0	0	0
k__Eukaryota; p__Chlorophyta; c__Chlorophyceae; o__Chlamydomonadales; f__Chlamydomonadaceae; g__Chlamydomonas; s__Chlamydomonas eustigma	0	0	1.064	0	0.2927	0	0	0.7643	1.0455	0	0	0	1.1595	0	0	0
k__Eukaryota; p__Chlorophyta; c__Chlorophyceae; o__Chlamydomonadales; f__Chlamydomonadaceae; g__Chlamydomonas; s__Chlamydomonas reinhardtii	0	0	0	0	0	0	0	0.3167	0.0975	0	0	0	0.3264	0	0	0
k__Eukaryota; p__Chlorophyta; c__Chlorophyceae; o__Chlamydomonadales; f__Chlamydomonadaceae; g__Chlamydomonas; s__Chlamydomonas subcaudata	0	0	0	0	0.1397	0	0	0	0	0	0	0	0.383	0	0	0
k__Eukaryota; p__Chlorophyta; c__Chlorophyceae; o__Chlamydomonadales; f__Chlamydomonadaceae; g__Chloromonas; s__Chloromonas augustae	0	0	0	0.0597	0.0737	0	0.4934	0	0	0	0	0	0	0	0	0
k__Eukaryota; p__Chlorophyta; c__Chlorophyceae; o__Chlamydomonadales; f__Chlamydomonadaceae; g__Chloromonas; s__Chloromonas perforata	0	0	0.1195	0	0	0	0	0	0.3537	0	0	0	0.9475	0	0	0
k__Eukaryota; p__Chlorophyta; c__Chlorophyceae; o__Chlamydomonadales; f__Chlamydomonadaceae; g__Lobochlamys	0	0	0	0	0	0	0	0	0	0	0	0	0.3883	0	0	0
k__Eukaryota; p__Chlorophyta; c__Chlorophyceae; o__Chlamydomonadales; f__Dunaliellaceae; g__Hafniomonas; s__Hafniomonas laevis	0	0	0	0	0	0.1642	0	0	0.0617	0	0	0	0.3308	0	0	0
k__Eukaryota; p__Chlorophyta; c__Chlorophyceae; o__Chlamydomonadales; f__Haematococcaceae; g__Haematococcus; s__Haematococcus lacustris	0	0	0.2363	0	0	0	0.1084	0.4482	0	0	0	0	0.5054	0	0	0
k__Eukaryota; p__Chlorophyta; c__Chlorophyceae; o__Chlamydomonadales; f__NA; g__Stephanosphaera; s__Stephanosphaera pluvialis	0	0	0	0	0	0.0681	0	0	0.1024	0	0	0	0.32	0	0	0
k__Eukaryota; p__Chlorophyta; c__Chlorophyceae; o__Chlamydomonadales; f__Tetrabaenaceae; g__Tetrabaena; s__Tetrabaena socialis*	0	0	0.5804	0.0584	0.1723	0.4171	0.0239	1.6216	1.5713	0	0	0	1.6794	0	0	0
k__Eukaryota; p__Chlorophyta; c__Chlorophyceae; o__Chlamydomonadales; f__Volvocaceae; g__Gonium; s__Gonium pectorale	0	0	0.7042	0.0362	0.0447	0.0456	0	0.671	0.0343	0	0	0	0.5002	0	0	0
k__Eukaryota; p__Chlorophyta; c__Chlorophyceae; o__Chlamydomonadales; f__Volvocaceae; g__Pleodorina; s__Pleodorina starrii	0	0	0.1082	0	0	0.0852	0	0.1603	0.1602	0	0	0	0.8152	0	0	0
k__Eukaryota; p__Chlorophyta; c__Chlorophyceae; o__Chlamydomonadales; f__Volvocaceae; g__Volvox; s__Volvox carteri	0	0	0	0	0	0.1505	0	0	0.1132	0	0	0	0.4043	0	0	0
k__Eukaryota; p__Chlorophyta; c__Chlorophyceae; o__NA; f__NA; g__Carteria; s__Carteria cerasiformis	0	0	0	0	0	0	0	0	0.3125	0	0	0	0.1116	0	0	0
k__Eukaryota; p__Chlorophyta; c__Chlorophyceae; o__Oedogoniales; f__NA; g__Oedogonium	0	0	0.072	0	0.1111	0	0	0.0427	0.5115	0	0	0	0.7993	0	0	0
k__Eukaryota; p__Chlorophyta; c__Chlorophyceae; o__Oedogoniales; f__NA; g__Oedogonium; s__Oedogonium angustistomum	0	0	0.0384	0	0	0.121	0	0	0.1819	0	0	0	0.4873	0	0	0
k__Eukaryota; p__Chlorophyta; c__Chlorophyceae; o__Oedogoniales; f__NA; g__Oedogonium; s__Oedogonium cardiacum	0	0	0.1415	0	0	0.2229	0	0.2453	0.6765	0	0	0	1.2093	0	0	0
k__Eukaryota; p__Chlorophyta; c__Chlorophyceae; o__Sphaeropleales	0	0.0136	0.5649	0.3347	0.1643	2.047	0.2802	0.6371	2.4102	0	0	0	3.7474	0	0	0
k__Eukaryota; p__Chlorophyta; c__Chlorophyceae; o__Sphaeropleales; f__Bracteacoccaceae; g__Bracteacoccus; s__Bracteacoccus giganteus	0	0	0.1545	0	0	0	0.0591	0.4274	0	0	0	0	0	0	0	0
k__Eukaryota; p__Chlorophyta; c__Chlorophyceae; o__Sphaeropleales; f__Chromochloridaceae; g__Chromochloris*; s__Chromochloris zofingiensis*	0	0	0	0	0	0	0	0	0	0	0	0	0.1749	0	0	0
k__Eukaryota; p__Chlorophyta; c__Chlorophyceae; o__Sphaeropleales; f__Hydrodictyaceae; g__Pediastrum; s__Pediastrum duplex	0	0	0.3096	0	0	0	0	0.4078	0	0	0	0	0	0	0	0
k__Eukaryota; p__Chlorophyta; c__Chlorophyceae; o__Sphaeropleales; f__Hydrodictyaceae; g__Pseudopediastrum; s__Pseudopediastrum integrum	0	0	0	0	0	0.1557	0	0	0	0	0	0	0.2091	0	0	0
k__Eukaryota; p__Chlorophyta; c__Chlorophyceae; o__Sphaeropleales; f__Mychonastaceae; g__Mychonastes; s__Mychonastes homosphaera	0	0	0	0	0	0.3781	0	0	0	0	0	0	0.1692	0	0	0
k__Eukaryota; p__Chlorophyta; c__Chlorophyceae; o__Sphaeropleales; f__Neochloridaceae; g__Neochloris; s__Neochloris aquatica	0	0	0.0935	0	0	0	0	0	0.4261	0	0	0	2.6753	0	0	0
k__Eukaryota; p__Chlorophyta; c__Chlorophyceae; o__Sphaeropleales; f__Scenedesmaceae	0	0.0145	0.3422	0.2763	0.1906	2.5771	0.1293	0.6368	3.4225	0	0	0	3.4181	0	0	0
k__Eukaryota; p__Chlorophyta; c__Chlorophyceae; o__Sphaeropleales; f__Scenedesmaceae; g__Coelastrella; s__Coelastrella saipanensis	0	0.018	0	0	0	0	0	0	0	0	0	0	0.2458	0	0	0
k__Eukaryota; p__Chlorophyta; c__Chlorophyceae; o__Sphaeropleales; f__Scenedesmaceae; g__Tetradesmus; s__Tetradesmus obliquus	0	0	0.1738	0.1085	0	0	0	0	0	0	0	0	0	0	0	0
k__Eukaryota; p__Chlorophyta; c__Chlorophyceae; o__Sphaeropleales; f__Selenastraceae	0	0	0.5227	0.095	0	0.1199	0.2998	0.4741	0	0	0	0	0	0	0	0
k__Eukaryota; p__Chlorophyta; c__Chlorophyceae; o__Sphaeropleales; f__Selenastraceae; g__Ankistrodesmus; s__Ankistrodesmus stipitatus	0	0	0.0414	0.1033	0	0.3257	0.2372	0.049	0	0	0	0	0.0437	0	0	0
k__Eukaryota; p__Chlorophyta; c__Chlorophyceae; o__Sphaeropleales; f__Selenastraceae; g__Monoraphidium; s__Monoraphidium neglectum	0	0	1.1441	0.6391	0.1235	0.0387	1.1584	2.1072	0	0	0	0	0.3584	0	0	0
k__Eukaryota; p__Chlorophyta; c__Chlorophyceae; o__Sphaeropleales; f__Selenastraceae; g__Ourococcus; s__Ourococcus multisporus*	0	0	0.1991	0	0	0	0.0914	0.2832	0	0	0	0	0	0	0	0
k__Eukaryota; p__Chlorophyta; c__Chlorophyceae; o__Sphaeropleales; f__Selenastraceae; g__Raphidocelis; s__Raphidocelis subcapitata	0	0	0.1403	0.1873	0.0772	0.3324	0.0873	1.7965	0.0592	0	0	0	0.1213	0	0	0
k__Eukaryota; p__Chlorophyta; c__Chlorophyceae; o__Tetrasporales; f__Palmellaceae; g__Palmellopsis; s__Palmellopsis texensis*	0	0	0	0	0	0.1613	0	0	0	0	0	0	0.3249	0	0	0
k__Eukaryota; p__Chlorophyta; c__Mamiellophyceae; o__Mamiellales; f__Bathycoccaceae; g__Ostreococcus; s__Ostreococcus sp. 'lucimarinus'	0	0	0	0	0	0	0	0.4317	0	0	0	0	0	0	0	0
k__Eukaryota; p__Chlorophyta; c__Trebouxiophyceae	0	0	36.709	0.4077	0.1826	0.2699	0.7762	49.8229	1.0008	0	0	0	1.3257	0	0	0
k__Eukaryota; p__Chlorophyta; c__Trebouxiophyceae; o__Chlorellales	0	0	1.8788	0	0	0	0	1.0889	0	0	0	0	0	0	0	0
k__Eukaryota; p__Chlorophyta; c__Trebouxiophyceae; o__Chlorellales; f__Chlorellaceae	0	0	8.5946	0	0.0144	0.0286	0	14.2332	1.4554	0	0	0	0.0694	0	0	0
k__Eukaryota; p__Chlorophyta; c__Trebouxiophyceae; o__Chlorellales; f__Chlorellaceae; g__Auxenochlorella; s__Auxenochlorella protothecoides	0.0266	0.2773	2.7665	0.1728	0.7077	5.2191	0.1748	3.7882	0.4075	0.081	0.0229	0.0214	1.2895	0	0	0.1223
k__Eukaryota; p__Chlorophyta; c__Trebouxiophyceae; o__Chlorellales; f__Chlorellaceae; g__Chlorella	0	0	0.1583	0	0	0	0	0.5986	0	0	0	0	0	0	0	0
k__Eukaryota; p__Chlorophyta; c__Trebouxiophyceae; o__Chlorellales; f__Chlorellaceae; g__Chlorella; s__Chlorella heliozoae	0	0	0.5654	0	0	0	0	0.6906	0	0	0	0	0	0	0	0
k__Eukaryota; p__Chlorophyta; c__Trebouxiophyceae; o__Chlorellales; f__Chlorellaceae; g__Chlorella; s__Chlorella sorokiniana	0	0	1.2208	0	0	0.0732	0	2.3862	4.615	0	0	0	0.4071	0	0	0.1695
k__Eukaryota; p__Chlorophyta; c__Trebouxiophyceae; o__Chlorellales; f__Chlorellaceae; g__Chlorella; s__Chlorella sp. ArM0029B	0.1416	0.1502	1.4237	0.5604	0.1731	0.5891	0.0858	1.8072	2.1327	0	0.0757	0.1919	0.5932	0	0.0669	0
k__Eukaryota; p__Chlorophyta; c__Trebouxiophyceae; o__Chlorellales; f__Chlorellaceae; g__Chlorella; s__Chlorella variabilis	0	0	0.9491	0	0	0	0	2.7512	0	0	0	0	0	0	0	0
k__Eukaryota; p__Chlorophyta; c__Trebouxiophyceae; o__Chlorellales; f__Chlorellaceae; g__Chlorella; s__Chlorella vulgaris	0	0	1.1095	0.6217	0.8939	3.9328	0.406	1.7798	3.9631	0	0	0	4.0917	0	0	0
k__Eukaryota; p__Chlorophyta; c__Trebouxiophyceae; o__Chlorellales; f__Chlorellaceae; g__Micractinium; s__Micractinium conductrix	0	0.0189	0.819	0	0	0	0	2.1008	0.0289	0	0	0	0.3101	0	0	0
k__Eukaryota; p__Chlorophyta; c__Trebouxiophyceae; o__Chlorellales; f__Chlorellaceae; g__Prototheca; s__Prototheca zopfii	0	0	0.4283	0	0	0	0	0.2844	0	0	0	0	0	0	0	0
k__Eukaryota; p__Chlorophyta; c__Trebouxiophyceae; o__Chlorellales; f__Oocystaceae; g__Planctonema; s__Planctonema lauterbornii	0	0	0.1911	0	0	0	0	0.2832	0	0	0	0	0	0	0	0
k__Eukaryota; p__Chlorophyta; c__Trebouxiophyceae; o__NA; f__NA; g__Choricystis; s__Choricystis parasitica	0	0	6.3297	0.162	0	0.0513	0.4505	10.3257	0	0	0	0	0.1784	0	0	0
k__Eukaryota; p__Chlorophyta; c__Trebouxiophyceae; o__NA; f__NA; g__Coccomyxa; s__Coccomyxa subellipsoidea	0	0	0.1845	0.0486	0	0.0613	0.0447	0.6812	0.3688	0	0	0	0.247	0	0	0
k__Eukaryota; p__Chlorophyta; c__Trebouxiophyceae; o__NA; f__NA; g__NA; s__uncultured Choricystis	0	0	3.8225	0.1873	0.0495	0.0831	0.2352	6.5534	0	0	0	0	0.3252	0	0	0
k__Eukaryota; p__Chlorophyta; c__Trebouxiophyceae; o__NA; f__NA; g__Neocystis; s__Neocystis brevis	0	0	0.1483	0	0	0.4674	0	0.0662	0.4877	0	0	0	0.8813	0	0	0
k__Eukaryota; p__Chlorophyta; c__Trebouxiophyceae; o__Prasiolales; f__Koliellaceae; g__Koliella; s__Koliella longiseta	0	0	0.3637	0.0534	0	0	0	0.3805	0	0	0	0	0.0453	0	0	0
k__Eukaryota; p__Chlorophyta; c__Ulvophyceae	0	0	0.2657	0	0.1519	0.5758	0	0.1027	1.0269	0	0	0	1.6195	0	0	0
k__Eukaryota; p__Chlorophyta; c__Ulvophyceae; o__Bryopsidales; f__Caulerpaceae; g__Caulerpa; s__Caulerpa cliftonii	0	0	0	0	0	0	0	0	0.6082	0	0	0	0	0	0	0
k__Eukaryota; p__Chlorophyta; c__Ulvophyceae; o__Scotinosphaerales; f__Scotinosphaeraceae; g__Scotinosphaera; s__Scotinosphaera sp. NIES-154	0	0	1.3188	0.0724	0.578	2.5934	0	1.5158	5.6889	0	0	0	14.9634	0	0	0
k__Eukaryota; p__Chlorophyta; c__Ulvophyceae; o__Ulotrichales	0	0	0.1206	0	0.0677	0.1725	0	0.1429	0.7658	0	0	0	0.9446	0	0	0
k__Eukaryota; p__Chlorophyta; c__Ulvophyceae; o__Ulotrichales; f__NA; g__Gloeotilopsis; s__Gloeotilopsis planctonica	0	0	0.32	0	0	0.3174	0	0.1511	1.138	0	0	0	2.3668	0	0	0
k__Eukaryota; p__Chlorophyta; c__Ulvophyceae; o__Ulotrichales; f__NA; g__Hazenia; s__Hazenia capsulata*	0	0	0.061	0	0.0941	0.477	0	0.1241	0.7593	0	0	0	1.3363	0	0	0
k__Eukaryota; p__Chlorophyta; c__Ulvophyceae; o__Ulotrichales; f__NA; g__Rhexinema; s__Rhexinema sarcinoideum	0	0	0.0741	0	0.0572	0.1752	0	0.1597	0.6997	0	0	0.0423	1.5816	0	0	0
k__Eukaryota; p__Chlorophyta; c__Ulvophyceae; o__Ulotrichales; f__NA; g__Tupiella; s__Tupiella akineta	0	0	0.1018	0	0	0.0802	0	0	0.3506	0	0	0	1.6096	0	0	0
k__Eukaryota; p__Chlorophyta; c__Ulvophyceae; o__Ulvales; f__Ulvaceae; g__Ulva; s__Ulva ohnoi	0	0	0	0	0	0	0	0	0.3537	0	0	0	0	0	0	0
k__Eukaryota; p__Chordata	92.4357	544.92	3508.59	5709.25	6420.4	3028.66	7666.46	4308.04	2184.4	39.7989	774.295	39.1034	9328.92	14.3359	4.7165	39.5602
k__Eukaryota; p__Chordata; c__Actinopteri	252.857	1527.86	12605.1	20531.7	23504.1	11031.4	28553.1	15713.5	7958.32	117.335	2572.27	115.316	34694.6	61.393	30.4695	163.713
k__Eukaryota; p__Chordata; c__Actinopteri; o__Acipenseriformes; f__Acipenseridae; g__Acipenser; s__Acipenser fulvescens	0	0	0.0887	0.9048	0.7017	0.1457	0.9484	0.3198	0	0	0	0	0.7134	0	0	0
k__Eukaryota; p__Chordata; c__Actinopteri; o__Acipenseriformes; f__Acipenseridae; g__Acipenser; s__Acipenser ruthenus	0.1314	1.4162	14.4805	21.6467	21.1383	12.0748	30.6271	17.4981	11.2168	0.0274	2.6072	0.0982	34.0379	0	0.0278	0.3235
k__Eukaryota; p__Chordata; c__Actinopteri; o__Anabantiformes; f__Anabantidae; g__Anabas; s__Anabas testudineus	0.0218	0.311	11.3861	15.9957	16.9821	8.4132	22.8981	11.2744	6.2807	0	0.2434	0.0171	28.0691	0	0	0.0183
k__Eukaryota; p__Chordata; c__Actinopteri; o__Anabantiformes; f__Osphronemidae; g__Betta; s__Betta splendens	0	0.1566	6.0742	10.1649	11.3176	6.0666	12.7042	7.8021	4.2718	0	0.3071	0	17.1209	0	0	0
k__Eukaryota; p__Chordata; c__Actinopteri; o__Anguilliformes	0	0	0.5585	0.279	0	0	1.1534	0.1324	0	0	0	0	0.7088	0	0	0
k__Eukaryota; p__Chordata; c__Actinopteri; o__Anguilliformes; f__Anguillidae; g__Anguilla; s__Anguilla japonica	0	0	6.6695	7.4742	13.3008	4.6817	13.8022	8.1526	2.6086	0	0	0	16.621	0	0	0
k__Eukaryota; p__Chordata; c__Actinopteri; o__Atheriniformes; f__Atherinopsidae; g__Menidia; s__Menidia beryllina	0	0.0659	0.1132	0.4946	0.5239	0.3565	0.3895	0.1342	0.5362	0	0	0	0.3591	0	0	0
k__Eukaryota; p__Chordata; c__Actinopteri; o__Beloniformes; f__Adrianichthyidae; g__Oryzias*	0	0.0686	0.6552	1.63	1.0094	0.7919	2.3793	1.6921	0.7249	0	0.3588	0	3.8378	0	0	0
k__Eukaryota; p__Chordata; c__Actinopteri; o__Beloniformes; f__Adrianichthyidae; g__Oryzias; s__Oryzias javanicus	0.2989	3.3003	10.306	13.1092	18.2813	8.2456	22.5858	11.499	6.05	0.0955	5.8257	0.2423	25.6954	0.3344	0	0.8783
k__Eukaryota; p__Chordata; c__Actinopteri; o__Beloniformes; f__Adrianichthyidae; g__Oryzias; s__Oryzias latipes	0.3694	3.8158	184.508	303.024	364.038	171.713	425.328	245.345	111.615	0.1911	9.0306	0.4349	533.773	0.1671	0	0.9208
k__Eukaryota; p__Chordata; c__Actinopteri; o__Beloniformes; f__Adrianichthyidae; g__Oryzias; s__Oryzias melastigma	0.2685	3.2626	55.639	91.3984	99.8914	45.7538	116.724	57.9316	35.4142	0.2007	7.6823	0.1887	158.051	0.1953	0.0954	1.1806
k__Eukaryota; p__Chordata; c__Actinopteri; o__Blenniiformes*	0	0	4.6083	7.5943	9.0562	2.74	8.2933	5.4596	2.2154	0	0.0336	0	11.8343	0	0	0
k__Eukaryota; p__Chordata; c__Actinopteri; o__Blenniiformes; f__Blenniidae; g__Salarias; s__Salarias fasciatus	0.0757	1.1487	21.3921	34.629	41.062	18.5847	53.379	26.6128	15.2362	0.0348	1.865	0.0634	66.3787	0	0.0225	0.1487
k__Eukaryota; p__Chordata; c__Actinopteri; o__Blenniiformes; f__Gobiesocidae; g__Gouania; s__Gouania willdenowi*	0.1916	1.5213	61.0322	102.433	113.802	54.795	141.304	81.104	39.4426	0.0979	2.9589	0.0268	167.842	0.0646	0	0.2683
k__Eukaryota; p__Chordata; c__Actinopteri; o__Carangiformes; f__Carangidae; g__Seriola	0	0	0.3958	0.4943	0.5431	0.1548	1.0272	0.5826	0.2943	0	0	0	0.935	0	0	0
k__Eukaryota; p__Chordata; c__Actinopteri; o__Carangiformes; f__Carangidae; g__Seriola; s__Seriola dumerili	0	0.2547	4.9416	10.795	8.701	4.0659	11.5463	5.3113	4.4924	0	0.337	0	14.9451	0.047	0	0.0592
k__Eukaryota; p__Chordata; c__Actinopteri; o__Carangiformes; f__Carangidae; g__Seriola; s__Seriola lalandi	0	0	8.0353	13.4979	15.5703	5.7966	19.1752	9.1694	5.8535	0	0.6521	0	21.2999	0	0	0
k__Eukaryota; p__Chordata; c__Actinopteri; o__Carangiformes; f__Echeneidae; g__Echeneis; s__Echeneis naucrates	0	0	0.4064	1.1003	1.6424	0.965	1.1662	1.277	0.5561	0	0	0	0.8884	0	0	0
k__Eukaryota; p__Chordata; c__Actinopteri; o__Characiformes	0	0.128	0.085	0.9595	0.6411	0.1071	0.3877	0.0806	0	0	0.0837	0	0.7069	0.0378	0	0
k__Eukaryota; p__Chordata; c__Actinopteri; o__Characiformes; f__Characidae; g__Astyanax; s__Astyanax mexicanus	0.6369	3.7138	116.022	202.602	210.59	102.519	272.564	161.065	86.4794	0.1986	8.7075	0.1339	322.704	0.0304	0.085	0.5033
k__Eukaryota; p__Chordata; c__Actinopteri; o__Characiformes; f__Serrasalmidae; g__Pygocentrus; s__Pygocentrus nattereri	0.036	0.213	6.837	11.1214	12.8959	6.2746	16.4089	9.3263	5.1864	0	0.4126	0	17.5751	0	0	0.0581
k__Eukaryota; p__Chordata; c__Actinopteri; o__Cichliformes; f__Cichlidae	0.4149	5.0133	44.3928	76.5175	93.4055	42.6896	106.864	53.3797	28.6488	0.0937	8.2999	0.4871	127.117	0.2967	0	0.5272
k__Eukaryota; p__Chordata; c__Actinopteri; o__Cichliformes; f__Cichlidae; g__Astatotilapia; s__Astatotilapia calliptera	0.6873	4.4429	72.5188	129.878	136.319	65.2042	169.495	93.6722	48.4861	0	9.3896	0.5189	188.502	0.2303	0	0.6146
k__Eukaryota; p__Chordata; c__Actinopteri; o__Cichliformes; f__Cichlidae; g__Haplochromis; s__Haplochromis burtoni	0.2429	4.3303	21.3818	32.3109	34.4114	16.3501	45.7468	21.9128	12.1828	0	10.4442	0.5501	54.7906	0.2011	0	0.8855
k__Eukaryota; p__Chordata; c__Actinopteri; o__Cichliformes; f__Cichlidae; g__Maylandia; s__Maylandia zebra*	0.3715	2.2835	6.4532	12.5087	15.705	8.8357	20.2215	7.7692	5.3957	0.0602	5.3311	0.0209	22.0631	0.0231	0	0.3151
k__Eukaryota; p__Chordata; c__Actinopteri; o__Cichliformes; f__Cichlidae; g__Neolamprologus; s__Neolamprologus brichardi	0.0245	0.2959	1.6332	2.8832	4.8565	1.3521	4.2421	2.4111	0.781	0	0.3925	0.0277	4.6279	0	0	0.059
k__Eukaryota; p__Chordata; c__Actinopteri; o__Cichliformes; f__Cichlidae; g__Oreochromis; s__Oreochromis niloticus	1.789	20.0137	271.231	452.846	508.83	238.632	630.236	336.336	165.198	0.588	43.7724	1.6052	741.777	0.965	0.1963	3.9231
k__Eukaryota; p__Chordata; c__Actinopteri; o__Cichliformes; f__Cichlidae; g__Pundamilia; s__Pundamilia nyererei	0	0.0366	5.0075	8.8606	9.4017	4.746	13.2251	4.794	3.5418	0	0	0	15.2268	0	0	0
k__Eukaryota; p__Chordata; c__Actinopteri; o__Clupeiformes*	0	0	0.1024	0.2557	0.3686	0	0.3133	0.1214	0.1617	0	0	0	0.3249	0	0	0
k__Eukaryota; p__Chordata; c__Actinopteri; o__Clupeiformes; f__Clupeidae; g__Clupea; s__Clupea harengus	0.1523	2.9916	85.3492	136.638	170.244	74.659	214.004	103.859	53.9983	0.0662	5.6294	0.4909	231.661	0.1315	0.0074	0.7012
k__Eukaryota; p__Chordata; c__Actinopteri; o__Clupeiformes; f__Denticipitidae*; g__Denticeps*; s__Denticeps clupeoides*	0.0143	0.6598	16.7814	28.2074	27.7407	12.3257	35.7032	20.5413	9.0889	0.0167	1.3882	0	45.4991	0	0	0.098
k__Eukaryota; p__Chordata; c__Actinopteri; o__Cypriniformes	18.391	85.7469	2.8042	4.0465	3.5591	2.0955	4.779	2.3922	2.3796	8.7967	110.246	3.5106	5.937	1.5623	0.1747	1.1137
k__Eukaryota; p__Chordata; c__Actinopteri; o__Cypriniformes*	0.1193	0.8894	25.071	49.2251	38.9497	15.6337	65.1514	32.3442	18.5321	0	3.5183	0.0949	49.501	0	0	0.0506
k__Eukaryota; p__Chordata; c__Actinopteri; o__Cypriniformes; f__Acheilognathidae; g__Acheilognathus; s__Acheilognathus imberbis	0	0	0.3607	0.6182	0.4529	0.1058	0.9238	0.1593	0.0894	0	0	0	1.0024	0	0	0
k__Eukaryota; p__Chordata; c__Actinopteri; o__Cypriniformes; f__Acheilognathidae; g__Tanakia; s__Tanakia lanceolata	0	0	0.3954	0.6172	0.942	0.1558	0.8339	0.586	0.2342	0	0	0	1.273	0	0	0
k__Eukaryota; p__Chordata; c__Actinopteri; o__Cypriniformes; f__Cobitidae	0.0376	0.0769	0	0	0	0	0	0	0	0	0.3018	0	0	0	0	0
k__Eukaryota; p__Chordata; c__Actinopteri; o__Cypriniformes; f__Cobitidae; g__Misgurnus; s__Misgurnus anguillicaudatus	0.0291	1.7185	0	0	0	0	0	0	0	0	4.493	0	0	0.069	0.0323	0.0916
k__Eukaryota; p__Chordata; c__Actinopteri; o__Cypriniformes; f__Cobitidae; g__Paramisgurnus; s__Paramisgurnus dabryanus*	0	0.164	0	0	0	0	0	0	0	0	0.1838	0	0	0	0	0
k__Eukaryota; p__Chordata; c__Actinopteri; o__Cypriniformes; f__Cyprinidae	53.5044	481.685	18612.9	30736.9	34960.4	16248.9	42042.7	23437.3	12124.2	20.4102	1095.51	44.5767	49564.6	18.1426	4.7786	77.8924
k__Eukaryota; p__Chordata; c__Actinopteri; o__Cypriniformes; f__Cyprinidae; g__Anabarilius; s__Anabarilius grahami	33.5219	279.036	5788.62	9218.02	10292.8	4923.19	12626.3	7474.3	3765.36	11.7421	642.463	24.8513	16165.7	10.4047	2.9499	50.675
k__Eukaryota; p__Chordata; c__Actinopteri; o__Cypriniformes; f__Cyprinidae; g__Carassius	0	0.0169	8.3399	14.6847	16.4015	8.093	20.7845	10.9621	6.4038	0	0.1392	0	23.7408	0	0	0
k__Eukaryota; p__Chordata; c__Actinopteri; o__Cypriniformes; f__Cyprinidae; g__Carassius; s__Carassius auratus	16.7426	98.2865	7368.47	11952.4	13768.9	6403.63	16832.4	9170.67	4786.32	10.2654	175.861	16.7985	19599.3	6.4569	4.2227	28.4089
k__Eukaryota; p__Chordata; c__Actinopteri; o__Cypriniformes; f__Cyprinidae; g__Carassius; s__Carassius gibelio	0	0	1.893	3.063	2.1847	2.2499	1.3692	2.7176	1.2734	0	0	0	8.5904	0	0	0
k__Eukaryota; p__Chordata; c__Actinopteri; o__Cypriniformes; f__Cyprinidae; g__Ctenopharyngodon; s__Ctenopharyngodon idella*	0	0.0933	1.6657	1.8118	1.7293	0.9303	2.1923	1.2276	1.1443	0	0.1626	0	2.6109	0	0	0.0733
k__Eukaryota; p__Chordata; c__Actinopteri; o__Cypriniformes; f__Cyprinidae; g__Cyprinus; s__Cyprinus carpio	16.768	136.216	4657.25	7673.16	8653.16	4105.94	10377.4	6014.72	3013.13	6.5143	321.884	11.3869	12696.4	6.5605	1.6732	23.9792
k__Eukaryota; p__Chordata; c__Actinopteri; o__Cypriniformes; f__Cyprinidae; g__Danio; s__Danio rerio	15.1046	132.097	1929.05	3142.63	3616.13	1651.18	4625.09	2355.32	1156.36	7.5054	262.711	9.0181	5368.64	6.436	1.5257	22.8473
k__Eukaryota; p__Chordata; c__Actinopteri; o__Cypriniformes; f__Cyprinidae; g__Danionella; s__Danionella translucida	0.3345	4.9718	292.582	503.347	589.2	263.418	689.793	397.837	207.364	0.1885	10.0364	0.367	790.083	0	0	0.8614
k__Eukaryota; p__Chordata; c__Actinopteri; o__Cypriniformes; f__Cyprinidae; g__Gobiocypris; s__Gobiocypris rarus*	0	0	0.5384	0.2568	0.6898	0.6059	1.531	0.9338	0.3913	0	0	0	1.2984	0	0	0
k__Eukaryota; p__Chordata; c__Actinopteri; o__Cypriniformes; f__Cyprinidae; g__Labeo; s__Labeo catla	0	0	0.2835	0.236	0.1458	0.1489	0.1084	0	0.4478	0	0	0	0.6997	0	0	0
k__Eukaryota; p__Chordata; c__Actinopteri; o__Cypriniformes; f__Cyprinidae; g__Labeo; s__Labeo rohita	14.3083	115.419	1565.01	2555.39	2900.17	1368.67	3577.6	2050.96	1011.43	5.4151	264.201	8.0827	4270.37	5.2661	0.8443	20.1312
k__Eukaryota; p__Chordata; c__Actinopteri; o__Cypriniformes; f__Cyprinidae; g__Phreatichthys; s__Phreatichthys andruzzii*	0	0	0.8288	1.7393	2.1745	0.7041	2.4923	1.481	1.4816	0	0	0	3.7343	0	0	0
k__Eukaryota; p__Chordata; c__Actinopteri; o__Cypriniformes; f__Cyprinidae; g__Sinocyclocheilus	0.376	7.4167	414.139	695.655	792.948	371.038	963.14	504.47	277.385	0.0391	16.1299	0.4893	1122.67	0.2974	0.0342	1.2197
k__Eukaryota; p__Chordata; c__Actinopteri; o__Cypriniformes; f__Cyprinidae; g__Sinocyclocheilus; s__Sinocyclocheilus anshuiensis	2.1474	16.5518	739.27	1222.14	1360.38	658.42	1748.39	939.443	457.773	0.556	35.2571	0.9988	2050.26	0.6873	0.0405	3.2142
k__Eukaryota; p__Chordata; c__Actinopteri; o__Cypriniformes; f__Cyprinidae; g__Sinocyclocheilus; s__Sinocyclocheilus grahami	1.3209	7.2797	717.764	1148.2	1334.7	606.686	1620.77	897.543	457.67	0.61	18.0222	0.8159	1926.21	0.5979	0.1471	1.231
k__Eukaryota; p__Chordata; c__Actinopteri; o__Cypriniformes; f__Cyprinidae; g__Sinocyclocheilus; s__Sinocyclocheilus rhinocerous	5.0843	39.3145	708.98	1184.54	1341.28	613.414	1621.66	914.819	488.834	1.7935	85.3268	3.1953	1926.67	1.6914	0.3953	6.6532
k__Eukaryota; p__Chordata; c__Actinopteri; o__Cyprinodontiformes	0.6635	4.759	32.3714	52.7461	59.5082	25.5831	70.305	37.1643	19.217	0.1298	8.8373	0.5618	88.5341	0.2387	0.0377	1.069
k__Eukaryota; p__Chordata; c__Actinopteri; o__Cyprinodontiformes; f__Cyprinodontidae; g__Cyprinodon; s__Cyprinodon variegatus	0.088	0.6391	6.1518	8.3882	9.5344	4.2116	12.6996	5.3223	3.1069	0	1.2832	0.0994	16.1469	0	0	0.3179
k__Eukaryota; p__Chordata; c__Actinopteri; o__Cyprinodontiformes; f__Fundulidae; g__Fundulus; s__Fundulus heteroclitus	0.499	4.0259	66.8075	112.067	128.203	61.0975	162.511	80.0316	45.3481	0.1548	8.2591	0.2989	181.116	0.2178	0.0342	0.5754
k__Eukaryota; p__Chordata; c__Actinopteri; o__Cyprinodontiformes; f__NA; g__Austrofundulus; s__Austrofundulus limnaeus	1.4835	9.7271	61.4677	97.8751	110.374	49.0722	137.126	71.8903	37.7439	0.5417	24.4104	0.6698	163.024	0.2142	0.0247	1.1851
k__Eukaryota; p__Chordata; c__Actinopteri; o__Cyprinodontiformes; f__NA; g__Austrolebias	0	0	0.5906	1.5682	1.2426	0.5403	0.9706	0.5166	0.5957	0	0	0	1.1227	0	0	0
k__Eukaryota; p__Chordata; c__Actinopteri; o__Cyprinodontiformes; f__NA; g__Kryptolebias; s__Kryptolebias marmoratus	0	0.7471	9.1391	11.7933	16.6633	5.7954	19.1335	9.3858	4.9176	0	1.3161	0	22.2022	0	0	0.0475
k__Eukaryota; p__Chordata; c__Actinopteri; o__Cyprinodontiformes; f__Nothobranchiidae; g__Nothobranchius; s__Nothobranchius furzeri	2.8376	24.4704	79.8813	130.411	150.069	67.8298	188.336	101.065	49.671	0.9618	47.3689	1.5831	231.581	0.7947	0.1164	2.8477
k__Eukaryota; p__Chordata; c__Actinopteri; o__Cyprinodontiformes; f__Poeciliidae	0.1043	0.8016	2.6346	4.5617	5.2376	2.1378	7.3475	3.9	1.8783	0.0261	2.144	0.0244	8.1675	0.0398	0.0063	0.0982
k__Eukaryota; p__Chordata; c__Actinopteri; o__Cyprinodontiformes; f__Poeciliidae; g__Gambusia; s__Gambusia affinis	0.1953	1.3536	43.1558	67.75	76.9992	41.4962	98.6522	58.8494	31.0121	0	3.0142	0	112.357	0.1403	0.0663	0
k__Eukaryota; p__Chordata; c__Actinopteri; o__Cyprinodontiformes; f__Poeciliidae; g__Poecilia	0	0.2075	3.8277	5.7721	6.271	2.3958	8.6808	4.5843	2.1407	0	0.488	0	11.741	0	0	0.0509
k__Eukaryota; p__Chordata; c__Actinopteri; o__Cyprinodontiformes; f__Poeciliidae; g__Poecilia; s__Poecilia formosa	0.2096	0.7315	1.7415	3.253	2.7967	2.2353	4.5922	1.7864	1.2474	0	1.0741	0.0321	6.658	0.0343	0	0.1774
k__Eukaryota; p__Chordata; c__Actinopteri; o__Cyprinodontiformes; f__Poeciliidae; g__Poecilia; s__Poecilia latipinna	0	0.1767	8.6527	13.7707	16.5759	8.0227	20.8125	12.402	5.5658	0	0.5213	0	23.914	0.0913	0	0.0448
k__Eukaryota; p__Chordata; c__Actinopteri; o__Cyprinodontiformes; f__Poeciliidae; g__Poecilia; s__Poecilia mexicana	0.0634	0.7628	6.4409	11.0559	10.9564	4.4661	14.1984	9.1311	3.9849	0.0422	1.8156	0.098	17.9775	0.0156	0	0.1974
k__Eukaryota; p__Chordata; c__Actinopteri; o__Cyprinodontiformes; f__Poeciliidae; g__Poecilia; s__Poecilia reticulata	0	0.24	2.5651	4.1582	4.0476	2.6006	4.8928	2.8978	1.3463	0	0.4729	0	7.2638	0	0	0
k__Eukaryota; p__Chordata; c__Actinopteri; o__Cyprinodontiformes; f__Poeciliidae; g__Xiphophorus	0	0	1.3477	2.182	2.3204	0.4102	2.3881	1.8829	0.5075	0	0	0	2.4216	0	0	0
k__Eukaryota; p__Chordata; c__Actinopteri; o__Cyprinodontiformes; f__Poeciliidae; g__Xiphophorus; s__Xiphophorus couchianus	0.7097	6.9476	21.8423	38.5543	40.4783	18.9055	52.7358	29.9293	15.6383	0.4082	16.4758	0.6151	56.212	0.1815	0.0874	1.4152
k__Eukaryota; p__Chordata; c__Actinopteri; o__Cyprinodontiformes; f__Poeciliidae; g__Xiphophorus; s__Xiphophorus maculatus	0.4257	3.235	41.0275	70.5003	75.8803	34.346	102.721	49.3703	28.9204	0.3459	8.5377	0.2754	120.933	0.0649	0.0561	0.9925
k__Eukaryota; p__Chordata; c__Actinopteri; o__Esociformes; f__Esocidae; g__Esox; s__Esox lucius	1.8068	17.1619	352.631	552.469	679.344	301.414	820.19	421.255	216.665	0.7135	33.6995	0.7479	999.171	0.7066	0.0956	3.08
k__Eukaryota; p__Chordata; c__Actinopteri; o__Gadiformes; f__Gadidae; g__Gadus; s__Gadus morhua	4.0414	30.0956	60.1442	96.9331	127.245	54.2962	149.173	74.8407	44.9505	1.7008	74.5887	3.0956	179.626	1.7473	0.4028	6.5283
k__Eukaryota; p__Chordata; c__Actinopteri; o__Gobiiformes; f__Gobiidae; g__Boleophthalmus; s__Boleophthalmus pectinirostris	0.099	0.5852	11.9885	25.3201	25.3908	9.8976	36.5111	19.166	8.4137	0.0322	1.0452	0	38.6135	0	0	0.2286
k__Eukaryota; p__Chordata; c__Actinopteri; o__Gymnotiformes; f__Gymnotidae; g__Electrophorus; s__Electrophorus electricus	0	0	5.5459	9.2744	10.8865	6.077	11.7185	6.9267	2.4199	0	0	0	15.455	0	0	0
k__Eukaryota; p__Chordata; c__Actinopteri; o__Holocentriformes; f__Holocentridae; g__Myripristis; s__Myripristis murdjan	0.457	3.7276	85.053	130.136	163.422	71.2078	194.753	96.0047	56.2746	0.0397	10.6554	0.2431	228.913	0.2565	0.0412	0.631
k__Eukaryota; p__Chordata; c__Actinopteri; o__Kurtiformes; f__Apogonidae; g__Sphaeramia; s__Sphaeramia orbicularis	0.7785	4.9999	64.7323	101.248	129.322	55.2232	172.756	77.73	41.7057	0.1275	12.2202	0.7127	194.466	0.3343	0	1.1125
k__Eukaryota; p__Chordata; c__Actinopteri; o__Labriformes; f__Labridae; g__Labrus; s__Labrus bergylta	3.9126	15.7673	4.4929	8.596	9.4113	3.6795	12.9461	6.7987	2.3738	0.9785	43.3241	1.7393	14.0134	0.6013	0.4405	3.4904
k__Eukaryota; p__Chordata; c__Actinopteri; o__NA; f__Ambassidae; g__Parambassis; s__Parambassis ranga	0.0209	1.1016	25.6308	48.4007	52.5768	24.3348	64.5426	33.9223	15.2574	0.0494	1.3015	0	73.8467	0	0	0.1015
k__Eukaryota; p__Chordata; c__Actinopteri; o__NA; f__Centropomidae; g__Lates; s__Lates calcarifer	0	0.2744	1.5116	2.8102	2.503	0.8036	3.0738	2.633	0.5371	0	0.3049	0.0783	2.7994	0	0	0.0539
k__Eukaryota; p__Chordata; c__Actinopteri; o__NA; f__Moronidae; g__Dicentrarchus; s__Dicentrarchus labrax	0.0938	1.9263	10.4574	16.5987	19.0712	8.6213	23.0293	13.7447	5.6887	0.0736	4.342	0.0558	26.4993	0.0833	0	0.4393
k__Eukaryota; p__Chordata; c__Actinopteri; o__NA; f__Pomacentridae	0	0.0855	29.8937	55.936	57.8263	25.7751	75.6414	37.081	18.1625	0	0.7553	0.2335	91.3815	0	0	0.0997
k__Eukaryota; p__Chordata; c__Actinopteri; o__NA; f__Pomacentridae; g__Acanthochromis; s__Acanthochromis polyacanthus*	0.0297	0.3433	14.6621	24.9915	31.7589	13.1414	38.4843	17.6612	12.1074	0.0426	1.4068	0	45.5662	0.0441	0	0.2343
k__Eukaryota; p__Chordata; c__Actinopteri; o__NA; f__Pomacentridae; g__Amphiprion; s__Amphiprion ocellaris	0.0468	0.7737	8.6696	17.4613	18.9995	10.4411	23.198	12.0246	6.1491	0.0428	1.391	0.0484	27.7395	0	0	0.1082
k__Eukaryota; p__Chordata; c__Actinopteri; o__NA; f__Pomacentridae; g__Stegastes; s__Stegastes partitus	0.0897	0.5121	43.5949	66.9435	81.5967	35.507	109	49.8107	22.9213	0	1.0763	0.0268	115.646	0.029	0	0.0854
k__Eukaryota; p__Chordata; c__Actinopteri; o__NA; f__Sciaenidae	0.0439	0.1821	8.408	12.8726	13.463	6.6866	18.8067	8.6481	5.4793	0.0256	0.4725	0	20.9338	0.0265	0	0.1882
k__Eukaryota; p__Chordata; c__Actinopteri; o__NA; f__Sciaenidae; g__Collichthys; s__Collichthys lucidus	1.109	8.467	199.209	296.724	346.787	192.428	349.956	244.821	111.388	0.5685	16.5628	0.6447	637.959	0.4993	0.0437	0.6991
k__Eukaryota; p__Chordata; c__Actinopteri; o__NA; f__Sciaenidae; g__Larimichthys; s__Larimichthys crocea	0.2895	3.4474	68.1033	110.371	128.663	60.5522	169.406	84.6896	46.0869	0.0312	7.2148	0.1726	189.033	0.2112	0	0.3344
k__Eukaryota; p__Chordata; c__Actinopteri; o__Osmeriformes; f__Osmeridae; g__Osmerus; s__Osmerus mordax	0	0	0.2774	0.1155	0.4281	0	0.6367	0.1096	0	0	0	0	0.489	0	0	0
k__Eukaryota; p__Chordata; c__Actinopteri; o__Osteoglossiformes; f__Mormyridae; g__Paramormyrops; s__Paramormyrops kingsleyae	0.3861	3.903	68.3678	111.208	138.041	57.6158	164.792	90.4626	45	0.2015	12.7925	0.2253	194.056	0.1192	0	0.9732
k__Eukaryota; p__Chordata; c__Actinopteri; o__Osteoglossiformes; f__Osteoglossidae; g__Scleropages; s__Scleropages formosus	0.0597	0.5276	24.1753	35.9391	47.0779	20.0993	53.696	31.6723	16.5515	0.0696	0.7483	0	65.3053	0	0	0.0968
k__Eukaryota; p__Chordata; c__Actinopteri; o__Pempheriformes; f__Lateolabracidae; g__Lateolabrax; s__Lateolabrax maculatus	0	0	0	0	0	3.0242	0	0	0	0	0	0	0	0	0	0
k__Eukaryota; p__Chordata; c__Actinopteri; o__Perciformes	0.0982	0.2843	8.8881	11.8772	14.3457	5.2909	19.2464	10.7253	7.0704	0	0.3498	0	25.3967	0	0	0.1576
k__Eukaryota; p__Chordata; c__Actinopteri; o__Perciformes; f__Bovichtidae; g__Cottoperca; s__Cottoperca gobio	0.072	0.2953	21.9087	31.9227	40.6208	18.9472	45.9461	25.2882	13.3025	0	1.3508	0	60.6953	0	0	0.0303
k__Eukaryota; p__Chordata; c__Actinopteri; o__Perciformes; f__Liparidae; g__Liparis; s__Liparis tanakae	0.6537	3.1359	293.331	488.888	552.066	254.113	624.079	378.063	206.501	0.3594	8.5291	1.6442	737.604	0	0.0591	2.767
k__Eukaryota; p__Chordata; c__Actinopteri; o__Perciformes; f__Nototheniidae	0	0	1.3824	1.9191	3.4058	0.7285	3.1884	1.1533	0.7834	0	0	0	4.2554	0	0	0
k__Eukaryota; p__Chordata; c__Actinopteri; o__Perciformes; f__Nototheniidae; g__Dissostichus; s__Dissostichus mawsoni	0	0	2.5485	3.7081	3.4201	2.269	4.6182	1.8493	0.8274	0	0	0	8.0023	0	0	0
k__Eukaryota; p__Chordata; c__Actinopteri; o__Perciformes; f__Nototheniidae; g__Notothenia; s__Notothenia coriiceps	0.2063	1.6161	49.5969	86.1978	98.1476	43.5263	118.204	60.8761	32.0477	0.0755	3.5903	0	138.725	0.0372	0	0.2424
k__Eukaryota; p__Chordata; c__Actinopteri; o__Perciformes; f__Percidae; g__Perca; s__Perca flavescens	1.049	5.805	75.6137	120.399	136.64	61.0497	179.373	95.3167	45.7973	0.239	14.577	0.5199	210.66	0.4161	0	1.4298
k__Eukaryota; p__Chordata; c__Actinopteri; o__Perciformes; f__Serranidae; g__Epinephelus; s__Epinephelus bruneus	0	0	6.4917	7.8056	11.0412	4.0841	11.1295	6.4598	3.7225	0	0	0	15.4964	0	0	0
k__Eukaryota; p__Chordata; c__Actinopteri; o__Perciformes; f__Serranidae; g__Epinephelus; s__Epinephelus coioides	0	0	0	0.1501	0.7421	0.1278	0.3174	0.8054	0	0	0	0	0.5087	0	0	0
k__Eukaryota; p__Chordata; c__Actinopteri; o__Perciformes; f__Zoarcidae; g__Lycodichthys; s__Lycodichthys dearborni*	2.1056	20.5378	97.8028	155.289	183.335	82.7932	256.021	110.392	62.0937	0.9431	40.186	1.3081	290.924	0.6276	0.1435	3.6627
k__Eukaryota; p__Chordata; c__Actinopteri; o__Pleuronectiformes; f__Cynoglossidae; g__Cynoglossus; s__Cynoglossus semilaevis	0	0	3.828	6.5241	6.5631	3.6691	9.4928	3.3666	2.0883	0	0	0	9.2775	0	0	0
k__Eukaryota; p__Chordata; c__Actinopteri; o__Pleuronectiformes; f__Paralichthyidae; g__Paralichthys; s__Paralichthys olivaceus	0	0.3309	33.4466	61.1951	81.2673	29.0693	97.8421	40.6027	20.1756	0	0.3128	0	99.136	0	0	0
k__Eukaryota; p__Chordata; c__Actinopteri; o__Pleuronectiformes; f__Pleuronectidae; g__Pleuronectes; s__Pleuronectes platessa	0	0	0.0819	0.4296	0.91	0.6709	0.4887	0	0	0	0	0	0.615	0	0	0
k__Eukaryota; p__Chordata; c__Actinopteri; o__Pleuronectiformes; f__Scophthalmidae; g__Scophthalmus; s__Scophthalmus maximus	0	0.671	23.3162	37.5513	41.2031	18.8817	49.2342	27.17	12.5005	0	0.761	0	61.8631	0	0	0
k__Eukaryota; p__Chordata; c__Actinopteri; o__Salmoniformes; f__Salmonidae	1.3643	9.4462	40.4101	60.568	63.0331	31.5812	94.5615	48.3954	23.5782	0.4015	20.1066	0.4883	106.567	0.3475	0.0398	1.5731
k__Eukaryota; p__Chordata; c__Actinopteri; o__Salmoniformes; f__Salmonidae; g__Oncorhynchus	0	0.1995	2.4914	5.6555	3.9067	2.3197	6.2645	2.7654	1.4043	0	0.1318	0	4.8479	0	0	0
k__Eukaryota; p__Chordata; c__Actinopteri; o__Salmoniformes; f__Salmonidae; g__Oncorhynchus; s__Oncorhynchus kisutch	0	0	2.4149	3.5063	4.7664	2.6682	4.5959	3.6319	2.6816	0	0	0	4.9504	0	0	0
k__Eukaryota; p__Chordata; c__Actinopteri; o__Salmoniformes; f__Salmonidae; g__Oncorhynchus; s__Oncorhynchus mykiss	3.0555	24.4318	358.395	598.042	681.799	316.854	886.439	414.335	230.72	0.9247	50.926	2.1554	982.037	0.8828	0.5176	4.0407
k__Eukaryota; p__Chordata; c__Actinopteri; o__Salmoniformes; f__Salmonidae; g__Oncorhynchus; s__Oncorhynchus nerka	0	0.534	3.3542	5.6991	6.2042	3.6053	7.3809	4.072	3.3333	0	0.7756	0	8.9188	0.0459	0	0.0459
k__Eukaryota; p__Chordata; c__Actinopteri; o__Salmoniformes; f__Salmonidae; g__Oncorhynchus; s__Oncorhynchus tshawytscha	0	0	3.203	5.0099	6.3115	3.0367	6.6959	4.7654	2.0935	0	0	0	7.6226	0	0	0
k__Eukaryota; p__Chordata; c__Actinopteri; o__Salmoniformes; f__Salmonidae; g__Salmo	0.1992	2.2521	5.0682	10.0086	12.562	5.0065	15.3325	8.8036	3.847	0	4.7331	0.1698	16.8212	0.0364	0	0.7166
k__Eukaryota; p__Chordata; c__Actinopteri; o__Salmoniformes; f__Salmonidae; g__Salmo; s__Salmo salar	0.8128	3.0972	33.057	47.1168	63.5938	29.8575	70.7804	37.72	15.8807	0.0282	7.053	0.113	91.8322	0.3913	0.024	0.3498
k__Eukaryota; p__Chordata; c__Actinopteri; o__Salmoniformes; f__Salmonidae; g__Salmo; s__Salmo trutta	0.3551	2.6894	5.8497	11.7515	13.8874	5.5915	16.7107	7.2302	4.9104	0.1106	10.9819	0.2176	17.1138	0.2065	0	0.5954
k__Eukaryota; p__Chordata; c__Actinopteri; o__Salmoniformes; f__Salmonidae; g__Salvelinus; s__Salvelinus alpinus	0	0.0444	4.4134	6.2926	7.0386	3.2685	10.2057	4.9523	1.8677	0	0.232	0	11.7809	0	0	0
k__Eukaryota; p__Chordata; c__Actinopteri; o__Semionotiformes; f__Lepisosteidae; g__Lepisosteus; s__Lepisosteus oculatus	0	0.5478	65.8785	101.404	115.53	51.7819	147.946	93.4852	34.948	0	1.1332	0	165.067	0.0444	0	0.1466
k__Eukaryota; p__Chordata; c__Actinopteri; o__Siluriformes	0	0.1073	2.599	4.4579	6.2718	1.4658	7.783	4.7129	3.1304	0	0.4678	0.0791	7.5444	0	0	0
k__Eukaryota; p__Chordata; c__Actinopteri; o__Siluriformes; f__Bagridae; g__Tachysurus; s__Tachysurus fulvidraco	1.6315	12.2445	108.339	175.219	206.648	92.0497	263.107	137.775	63.9667	0.8952	28.7745	0.7707	293.493	0.2921	0.1221	3.0319
k__Eukaryota; p__Chordata; c__Actinopteri; o__Siluriformes; f__Clariidae; g__Clarias; s__Clarias batrachus	0	0	7.6096	15.1518	14.0901	4.8277	18.3688	10.4495	6.243	0	0	0	23.8543	0	0	0
k__Eukaryota; p__Chordata; c__Actinopteri; o__Siluriformes; f__Ictaluridae; g__Ictalurus; s__Ictalurus punctatus	0.4194	2.2821	106.298	170.984	192.367	86.7005	258.377	138.286	67.6678	0.0538	5.7358	0.1791	279.708	0.064	0	0.5652
k__Eukaryota; p__Chordata; c__Actinopteri; o__Siluriformes; f__Pangasiidae; g__Pangasianodon; s__Pangasianodon hypophthalmus	0.2323	3.4566	253.018	415.265	490.792	233.343	595.632	344.185	179.457	0.152	7.8625	0.1839	697.852	0.2212	0.0835	0.6941
k__Eukaryota; p__Chordata; c__Actinopteri; o__Siluriformes; f__Sisoridae; g__Bagarius; s__Bagarius yarrelli	0.0892	0.371	13.9253	24.1173	24.079	12.7395	27.8933	17.2052	5.8943	0.125	0.6989	0	34.2477	0	0	0
k__Eukaryota; p__Chordata; c__Actinopteri; o__Spariformes; f__Sparidae; g__Sparus; s__Sparus aurata	0.8852	9.8943	68.7116	110.086	119.118	55.8326	154.744	83.3694	42.9251	0.429	18.3861	0.4788	184.982	0.3087	0.0454	2.4099
k__Eukaryota; p__Chordata; c__Actinopteri; o__Synbranchiformes; f__Mastacembelidae; g__Mastacembelus; s__Mastacembelus armatus	0.1601	2.5725	7.1572	12.7195	15.2919	8.3468	16.8187	9.5083	4.5743	0	3.4082	0.1003	20.5019	0.2038	0.0454	0.3329
k__Eukaryota; p__Chordata; c__Actinopteri; o__Synbranchiformes; f__Synbranchidae; g__Monopterus; s__Monopterus albus	0.0336	0.4687	12.2089	19.1159	22.2106	9.6078	24.092	14.4141	6.7771	0.0367	1.9722	0.0379	30.9038	0	0	0.1204
k__Eukaryota; p__Chordata; c__Actinopteri; o__Syngnathiformes; f__Syngnathidae; g__Hippocampus; s__Hippocampus comes	0.0597	0.6711	5.5709	7.3816	8.7691	2.995	12.8184	5.2593	2.2596	0	1.4168	0.0718	15.3897	0	0	0.0831
k__Eukaryota; p__Chordata; c__Actinopteri; o__Tetraodontiformes; f__Tetraodontidae*	0	0.0101	4.4686	6.1459	9.3959	2.5277	8.3262	4.7754	6.2544	0	0	0	11.9438	0	0	0
k__Eukaryota; p__Chordata; c__Actinopteri; o__Tetraodontiformes; f__Tetraodontidae; g__Takifugu	0	1.151	24.4632	46.4861	54.1399	20.5829	73.3377	30.0605	16.61	0.1536	2.8341	0.0537	76.295	0.0946	0	0.1889
k__Eukaryota; p__Chordata; c__Actinopteri; o__Tetraodontiformes; f__Tetraodontidae; g__Takifugu; s__Takifugu bimaculatus	0	0	1.2348	1.7072	2.8513	0.5779	2.8459	1.4404	1.6916	0	0	0	3.6971	0	0	0
k__Eukaryota; p__Chordata; c__Actinopteri; o__Tetraodontiformes; f__Tetraodontidae; g__Takifugu; s__Takifugu flavidus	0.8327	6.1842	194.967	322.32	369.363	173.69	462.017	246.825	131.818	0.2988	16.0352	0.2742	558.819	0.2105	0.0911	0.9972
k__Eukaryota; p__Chordata; c__Actinopteri; o__Tetraodontiformes; f__Tetraodontidae; g__Takifugu; s__Takifugu rubripes	0.3536	3.0993	4.6581	7.3065	7.6939	4.6138	10.5163	6.2002	3.3175	0.3077	4.1235	0.3517	12.4137	0.0116	0	0.2653
k__Eukaryota; p__Chordata; c__Actinopteri; o__Tetraodontiformes; f__Tetraodontidae; g__Tetraodon; s__Tetraodon nigroviridis	0.0603	0.4158	22.3149	37.8616	42.0952	20.5973	54.1082	27.1524	16.9852	0.0323	1.6127	0	60.8375	0.0586	0	0.0293
k__Eukaryota; p__Chordata; c__Amphibia	0	0	2.0758	2.5236	2.7294	2.1538	5.6923	2.3926	1.2283	0	0	0	4.4746	0	0	0
k__Eukaryota; p__Chordata; c__Amphibia; o__Anura	0.0446	0.513	18.2882	32.6925	38.7826	19.5614	52.6352	25.4221	11.1596	0	1.4115	0.0504	56.2879	0	0	0.1074
k__Eukaryota; p__Chordata; c__Amphibia; o__Anura; f__Dicroglossidae; g__Nanorana; s__Nanorana parkeri	0	0.1524	1.7008	2.5069	1.9667	0.2051	4.9926	1.8427	0.7097	0	0.7509	0	3.2497	0	0	0.0599
k__Eukaryota; p__Chordata; c__Amphibia; o__Anura; f__Pipidae; g__Xenopus*	0.0346	0.1101	4.8361	7.0622	8.4302	4.9767	11.813	5.2866	3.8942	0	0.65	0.0196	12.2891	0	0	0.0417
k__Eukaryota; p__Chordata; c__Amphibia; o__Anura; f__Pipidae; g__Xenopus; s__Xenopus laevis	3.5305	19.1117	36.712	64.9473	66.6498	31.4346	90.1841	49.5792	31.01	0.732	40.7265	1.5481	99.5822	0.5349	0.1473	4.7773
k__Eukaryota; p__Chordata; c__Amphibia; o__Anura; f__Pipidae; g__Xenopus; s__Xenopus tropicalis	5.8609	43.3433	174.618	308.462	318.509	154.896	469.211	211.189	137.81	1.377	100.427	4.5563	466.117	1.1842	0.1495	7.3441
k__Eukaryota; p__Chordata; c__Amphibia; o__Anura; f__Ranidae; g__Rana; s__Rana catesbeiana	0.0113	0.6928	136.257	224.695	264.572	124.363	300.587	177.882	92.4029	0	1.0379	0.0774	369.862	0	0	0
k__Eukaryota; p__Chordata; c__Amphibia; o__Anura; f__Ranidae; g__Rana; s__Rana pipiens	0	0	0.4057	0.7307	0.8589	0.6206	1.2009	0.5565	0.0755	0	0	0	1.3305	0	0	0
k__Eukaryota; p__Chordata; c__Amphibia; o__Gymnophiona	0	0	0.086	0.2685	0.5241	0.1355	0.439	0.051	0.2038	0	0	0	0.8002	0	0	0
k__Eukaryota; p__Chordata; c__Amphibia; o__Gymnophiona; f__Rhinatrematidae; g__Rhinatrema; s__Rhinatrema bivittatum	0	0	1.1898	1.3706	1.0565	0.527	2.7886	0.7293	0.9894	0	0	0	3.2749	0	0	0
k__Eukaryota; p__Chordata; c__Amphibia; o__Gymnophiona; f__Siphonopidae; g__Microcaecilia; s__Microcaecilia unicolor	0	0	4.3285	4.3643	7.5121	2.8125	7.9431	6.4164	3.6589	0	0	0	8.2946	0	0	0
k__Eukaryota; p__Chordata; c__Ascidiacea; o__Enterogona; f__Cionidae; g__Ciona; s__Ciona intestinalis	0	0	1.1504	1.6545	1.3886	0.6941	2.1669	1.0449	0.628	0	0	0	1.1956	0	0	0
k__Eukaryota; p__Chordata; c__Aves	0	0.7004	7.6508	15.0683	14.5495	9.1235	18.4017	12.2433	7.7044	0	0.2071	4.1324	21.13	0	0	0
k__Eukaryota; p__Chordata; c__Aves; o__Accipitriformes; f__Accipitridae; g__Aquila; s__Aquila chrysaetos	0	0	0.4805	1.6572	2.349	1.4951	1.9182	1.7644	0.6622	0	0	0	3.6136	0	0.0361	0
k__Eukaryota; p__Chordata; c__Aves; o__Accipitriformes; f__Accipitridae; g__Haliaeetus	0	0	0.2434	0.1013	0	0	0.1862	0	0	0	0	0	0.5149	0	0	0
k__Eukaryota; p__Chordata; c__Aves; o__Accipitriformes; f__Accipitridae; g__Haliaeetus; s__Haliaeetus albicilla	0	0	0.4411	0.1377	0.1701	0.1737	0	0.6536	0.3918	0	0	0	0.3499	0	0	0
k__Eukaryota; p__Chordata; c__Aves; o__Anseriformes; f__Anatidae; g__Anas; s__Anas platyrhynchos	0	0.0981	1.9139	1.9687	3.7564	0.8577	4.3423	1.8355	0.7783	0	0	0	3.3657	0	0	0
k__Eukaryota; p__Chordata; c__Aves; o__Apodiformes; f__Apodidae; g__Chaetura; s__Chaetura pelagica	1.3872	2.4645	7.4908	9.3223	2.9633	1.5728	2.1657	7.4772	7.0982	0.5731	2.5235	3.1524	1.289	0.0641	0.0785	0.6448
k__Eukaryota; p__Chordata; c__Aves; o__Apodiformes; f__Trochilidae; g__Calypte; s__Calypte anna	0	0	0.3763	1.2754	0.2488	0.6774	1.0485	0.1275	0.382	0	0	0	1.2507	0	0	0
k__Eukaryota; p__Chordata; c__Aves; o__Apterygiformes; f__Apterygidae; g__Apteryx; s__Apteryx australis	0	0	0.1004	0.4922	0.4473	0.0821	0.8789	0.5645	0.3434	0	0	0	1.1599	0	0	0
k__Eukaryota; p__Chordata; c__Aves; o__Bucerotiformes; f__Bucerotidae; g__Buceros; s__Buceros rhinoceros	0	0	0.2191	0.4105	0.5072	0.1294	0.0943	0.3897	0.1298	0	0	0	0.2897	0	0	0
k__Eukaryota; p__Chordata; c__Aves; o__Charadriiformes; f__Charadriidae; g__Charadrius; s__Charadrius vociferus	0.0847	3.4532	0.0288	0	0	0	0.0331	0	0.0837	0.0355	1.4404	0.0378	0.0225	0.0062	0.0395	0.0642
k__Eukaryota; p__Chordata; c__Aves; o__Charadriiformes; f__Scolopacidae; g__Calidris; s__Calidris pugnax	0	0	0.1905	0.068	0.168	0	0.5309	0.3227	0.0967	0	0	0	0.6045	0	0	0
k__Eukaryota; p__Chordata; c__Aves; o__Charadriiformes; f__Scolopacidae; g__Limosa; s__Limosa lapponica	0	0.0236	1.7471	1.6689	1.4681	0.7164	1.79	1.2939	1.3291	0	0	1.3301	4.1507	0	0	0
k__Eukaryota; p__Chordata; c__Aves; o__Ciconiiformes; f__Pteroclidae; g__Pterocles; s__Pterocles gutturalis	0	0	0.767	0.9598	1.0031	0.5185	0.795	0.599	0.4738	0	0	0	0.832	0	0	0
k__Eukaryota; p__Chordata; c__Aves; o__Columbiformes; f__Columbidae; g__Columba; s__Columba livia	0	0.0259	1.2706	2.7859	3.0015	1.4968	3.4912	1.8894	0.6666	0	0	0	3.7277	0	0	0
k__Eukaryota; p__Chordata; c__Aves; o__Columbiformes; f__Columbidae; g__Patagioenas; s__Patagioenas fasciata	0	0	0	0.8975	1.0188	0.3774	0.3755	0.5994	0	0	0	0	0.7205	0	0	0
k__Eukaryota; p__Chordata; c__Aves; o__Coraciiformes; f__Leptosomidae; g__Leptosomus*; s__Leptosomus discolor*	0	0	0.2325	0.387	0.3587	0.2441	0.5334	0.2756	0.0918	0	0	0	0.1639	0	0	0
k__Eukaryota; p__Chordata; c__Aves; o__Coraciiformes; f__Meropidae; g__Merops; s__Merops nubicus	0	0	0.2072	0.1294	0	0	0	0	0.1227	0	0	0	0.7672	0	0	0
k__Eukaryota; p__Chordata; c__Aves; o__Galliformes	0	0	0	0	0	0	0	0	0	0	0	0.5799	0	0	0	0
k__Eukaryota; p__Chordata; c__Aves; o__Galliformes; f__Numididae; g__Numida; s__Numida meleagris*	0	0	0.2	0.4995	0.4629	0.4726	0.6885	0.2371	0.1185	0	0	0.3072	0.8462	0	0	0
k__Eukaryota; p__Chordata; c__Aves; o__Galliformes; f__Odontophoridae; g__Callipepla; s__Callipepla squamata	0	0	0.3878	0.7695	1.1592	0.6767	0.3972	0.4598	0.7385	0	0	0	0.9268	0	0	0
k__Eukaryota; p__Chordata; c__Aves; o__Galliformes; f__Odontophoridae; g__Colinus; s__Colinus virginianus	0	0	0.0544	0.3059	0.168	0.0857	0.1561	0.1291	0	0	0	0	0.1727	0	0	0
k__Eukaryota; p__Chordata; c__Aves; o__Galliformes; f__Phasianidae	0	0	0	0	0	0	0	0	0	0	0	1.1774	0	0	0	0
k__Eukaryota; p__Chordata; c__Aves; o__Galliformes; f__Phasianidae; g__Bambusicola; s__Bambusicola thoracicus	0	0	0.9002	1.1181	1.8912	0.7326	2.0068	0.6651	0.5872	0	0	0.3105	1.579	0	0	0
k__Eukaryota; p__Chordata; c__Aves; o__Galliformes; f__Phasianidae; g__Gallus; s__Gallus gallus	0	0.0746	0.1483	0.8642	0.9152	0.6229	0.5671	0.1172	0	0	0	4.8514	0.3659	0	0	0
k__Eukaryota; p__Chordata; c__Aves; o__Galliformes; f__Phasianidae; g__Meleagris; s__Meleagris gallopavo	0	0	1.8558	2.6755	4.0617	1.9613	3.6438	2.962	1.5102	0	0	0.2691	3.5606	0	0	0
k__Eukaryota; p__Chordata; c__Aves; o__Gaviiformes; f__Gaviidae; g__Gavia; s__Gavia stellata	0	0	0.5978	0.7523	1.0821	0.6339	0.6886	0.9514	0	0	0	0	1.0652	0	0	0
k__Eukaryota; p__Chordata; c__Aves; o__Gruiformes	0	0	0	0.4272	0	0.154	0.1121	0	0	0	0	0	0	0	0	0
k__Eukaryota; p__Chordata; c__Aves; o__Gruiformes; f__Eurypygidae; g__Eurypyga*; s__Eurypyga helias*	0	0	0	0.467	0.3606	0	0.2682	0	0	0	0	0	0.0989	0	0	0
k__Eukaryota; p__Chordata; c__Aves; o__Gruiformes; f__Gruidae; g__Balearica; s__Balearica regulorum	0	0	0.1246	0.0778	0	0	0	0	0.6644	0	0	0	0	0	0	0
k__Eukaryota; p__Chordata; c__Aves; o__Musophagiformes; f__Musophagidae; g__Tauraco; s__Tauraco erythrolophus	0	0	0.3185	0.6961	0.2458	0.2509	0.5482	0.2832	0	0	0	0	0.758	0	0	0
k__Eukaryota; p__Chordata; c__Aves; o__Opisthocomiformes; f__Opisthocomidae*; g__Opisthocomus*; s__Opisthocomus hoazin*	0	0	0.2805	0.4281	0.4808	0.0491	0.7866	0.2217	0	0	0	0	0.5932	0	0	0
k__Eukaryota; p__Chordata; c__Aves; o__Passeriformes	0	0	0.2205	0	0.1701	0	0.253	0	0	0	0	0	0	0	0	0
k__Eukaryota; p__Chordata; c__Aves; o__Passeriformes; f__Corvidae; g__Corvus; s__Corvus cornix	17.9603	55.6167	1432.8	2530.58	2874.74	1284.57	3245.92	1818.23	1022.9	4.4431	130.693	12.4741	3921.46	8.2061	1.8733	8.8138
k__Eukaryota; p__Chordata; c__Aves; o__Passeriformes; f__Estrildidae; g__Erythrura; s__Erythrura gouldiae	0.1628	0.0832	2.6434	4.589	3.8837	2.1362	5.3169	3.1323	2.3426	0.0949	0.6526	0	5.5648	0	0	0.098
k__Eukaryota; p__Chordata; c__Aves; o__Passeriformes; f__Estrildidae; g__Lonchura; s__Lonchura striata	0	0.0282	0.2891	0.7221	0.6673	0.4593	0.991	0.4709	0.5986	0	0	0	1.455	0	0	0
k__Eukaryota; p__Chordata; c__Aves; o__Passeriformes; f__Estrildidae; g__Taeniopygia; s__Taeniopygia guttata	0	0	0	0	0	0.1831	0.4001	0	0.6883	0	0	0	0	0	0	0
k__Eukaryota; p__Chordata; c__Aves; o__Passeriformes; f__Hirundinidae; g__Hirundo; s__Hirundo rustica	0	0	0.6018	0.5961	0.9432	0.1129	1.2359	0.7247	0	0	0	0	1.2271	0	0	0
k__Eukaryota; p__Chordata; c__Aves; o__Passeriformes; f__Muscicapidae; g__Ficedula; s__Ficedula albicollis	0.1732	0.5664	0	0	0	0	0	0	0	0.0807	3.9803	0	0	0.1671	0	0.2502
k__Eukaryota; p__Chordata; c__Aves; o__Passeriformes; f__Paridae; g__Cyanistes; s__Cyanistes caeruleus	0	0	0.4943	0.4362	0.3637	0.451	1.0356	0.8381	0.098	0	0	0	0.9851	0	0	0
k__Eukaryota; p__Chordata; c__Aves; o__Passeriformes; f__Paridae; g__Parus; s__Parus major	0	0	0.0966	0.2414	0.2982	0.3045	0.7761	0.2291	0	0	0	0	0.8176	0	0	0
k__Eukaryota; p__Chordata; c__Aves; o__Passeriformes; f__Pipridae; g__Corapipo; s__Corapipo altera	0	0	0.2575	0.3537	0.596	0.2028	0.5023	0.0305	0.061	0	0	0	0.4902	0	0	0
k__Eukaryota; p__Chordata; c__Aves; o__Passeriformes; f__Pipridae; g__Manacus; s__Manacus vitellinus	0	0	0.0551	0.1377	0.2552	0.304	0.0949	0.4248	0.0327	0	0	0	0.379	0	0	0
k__Eukaryota; p__Chordata; c__Aves; o__Passeriformes; f__Pipridae; g__Neopelma; s__Neopelma chrysocephalum	0	0	0.0272	0.3739	0.168	0.1286	0.1249	0.0645	0.2579	0.048	0	0	0.4606	0	0	0
k__Eukaryota; p__Chordata; c__Aves; o__Passeriformes; f__Pipridae; g__Pipra; s__Pipra filicauda	0	0.062	0.4024	0.6982	1.1564	0.2419	1.8266	0.5224	0.1226	0	0.054	0	1.5689	0	0	0.1018
k__Eukaryota; p__Chordata; c__Aves; o__Passeriformes; f__Sturnidae; g__Sturnus; s__Sturnus vulgaris	0	0	0.1605	0.5611	0.2971	0.1011	0.2946	0.1902	0	0	0	0	0.1018	0	0	0
k__Eukaryota; p__Chordata; c__Aves; o__Passeriformes; f__Tyrannidae; g__Empidonax; s__Empidonax traillii	0	0	0	0.079	0	0	0	0.1499	0	0	0	0	0.1338	0	0	0
k__Eukaryota; p__Chordata; c__Aves; o__Passeriformes; f__Zosteropidae; g__Zosterops; s__Zosterops borbonicus	0	0.1637	0	0	0	0	0	0	0	0	0	0	0	0	0	0
k__Eukaryota; p__Chordata; c__Aves; o__Pelecaniformes; f__Threskiornithidae; g__Nipponia; s__Nipponia nippon*	0	0	0.0768	0.0479	0	0.0605	0.3084	0.2276	0	0	0	0	0.3046	0	0	0
k__Eukaryota; p__Chordata; c__Aves; o__Psittaciformes; f__Psittacidae; g__Amazona; s__Amazona aestiva	0	0	0.7597	0.5198	0.5154	0.1815	1.1224	0.9917	0.0738	0	0	0	0.0659	0	0	0
k__Eukaryota; p__Chordata; c__Aves; o__Psittaciformes; f__Psittacidae; g__Nestor; s__Nestor notabilis	0	0	0.4035	0.8614	0.6451	0.2515	1.0077	0.2124	0.7428	0	0	0	1.0567	0	0	0
k__Eukaryota; p__Chordata; c__Aves; o__Tinamiformes; f__Tinamidae; g__Tinamus; s__Tinamus guttatus	0	0.7242	0.3308	0.7819	0.2066	0.3411	1.0436	0.3828	0.3172	0	0.3754	0	1.2036	0	0	0.0334
k__Eukaryota; p__Chordata; c__Aves; o__Trogoniformes; f__Trogonidae; g__Apaloderma; s__Apaloderma vittatum	0	0	0.4889	1.0095	0.6001	0.8184	1.1793	0.5088	0	0	0	0	0.7595	0	0	0
k__Eukaryota; p__Chordata; c__Chondrichthyes; o__Chimaeriformes; f__Callorhinchidae; g__Callorhinchus; s__Callorhinchus milii	0	0.0792	0.8418	1.0059	1.6078	0.4504	2.0321	0.9899	0.1083	0	0.1036	0	2.5456	0	0	0
k__Eukaryota; p__Chordata; c__Chondrichthyes; o__Orectolobiformes; f__Rhincodontidae; g__Rhincodon*; s__Rhincodon typus*	0	0	0.0852	0	0.0438	0.264	0	0.0641	0.4851	0	0	0	0.7433	0	0	0
k__Eukaryota; p__Chordata; c__Cladistia; o__Polypteriformes; f__Polypteridae; g__Erpetoichthys; s__Erpetoichthys calabaricus*	0.5827	3.0335	40.4469	69.0275	74.665	34.2185	91.2148	53.4607	27.9495	0.1909	6.8922	0.1133	114.246	0.2009	0	0.5071
k__Eukaryota; p__Chordata; c__Mammalia	144.576	312.584	115.3	133.625	130.675	222.93	350.727	151.684	258.73	164.47	119.401	67.6828	136.937	134.107	50.193	42.6692
k__Eukaryota; p__Chordata; c__Mammalia; o__Carnivora	61.0213	96.4453	41.8414	34.5562	32.4627	154.705	212.157	47.7217	191.206	42.5785	49.3719	36.5442	30.1149	42.7376	12.3105	11.7804
k__Eukaryota; p__Chordata; c__Mammalia; o__Carnivora; f__Canidae; g__Canis; s__Canis lupus	11.8998	17.3017	9.6619	6.3245	7.1644	37.7251	47.2968	10.34	41.7128	3.8858	11.133	6.8402	6.3657	5.4532	1.5583	0.8365
k__Eukaryota; p__Chordata; c__Mammalia; o__Carnivora; f__Canidae; g__Vulpes; s__Vulpes vulpes	0.0501	0.3	0.6019	0.1705	0.5266	1.2691	1.4519	0.2331	0.6269	0	0	0.0409	0.6497	0	0.0864	0
k__Eukaryota; p__Chordata; c__Mammalia; o__Carnivora; f__Felidae; g__Felis; s__Felis catus	0.6548	0.6087	3.9038	6.332	7.5746	6.2689	12.8499	5.0634	4.2446	0.3942	0.7063	0.398	10.8589	0.8274	0.1165	0.017
k__Eukaryota; p__Chordata; c__Mammalia; o__Carnivora; f__Felidae; g__Lynx; s__Lynx pardinus	20.087	27.7848	10.7178	5.3205	4.5934	53.9428	68.6876	10.711	66.2737	5.6646	20.7635	12.8894	2.692	8.3704	2.4061	1.4527
k__Eukaryota; p__Chordata; c__Mammalia; o__Carnivora; f__Felidae; g__Panthera; s__Panthera pardus	0.2607	0.2186	0.914	1.4356	1.2917	1.0412	1.5026	0.9427	0.7231	0	0.1543	0.0919	2.0817	0.195	0	0
k__Eukaryota; p__Chordata; c__Mammalia; o__Carnivora; f__Felidae; g__Puma; s__Puma concolor	0	0.0716	0.9553	0.9157	0.7353	0.5976	0.819	0.8108	0.5146	0	0.0936	0	1.2922	0.0845	0.0827	0
k__Eukaryota; p__Chordata; c__Mammalia; o__Carnivora; f__Herpestidae; g__Suricata; s__Suricata suricatta*	0	0	1.7116	2.4309	1.4498	1.5587	2.5275	2.7709	0.7022	0	0	0	2.5706	0	0	0
k__Eukaryota; p__Chordata; c__Mammalia; o__Carnivora; f__Mustelidae	43.1263	98.5826	17.6863	12.4424	9.0321	25.0789	45.1047	22.3835	59.7259	61.646	22.5204	17.2563	4.5191	40.451	17.8972	18.0406
k__Eukaryota; p__Chordata; c__Mammalia; o__Carnivora; f__Mustelidae; g__Enhydra; s__Enhydra lutris	20.7744	30.021	11.1579	4.3813	3.2746	43.5063	61.0129	10.8617	53.1135	6.3566	22.9362	11.2637	3.5555	7.0814	2.6363	2.0662
k__Eukaryota; p__Chordata; c__Mammalia; o__Carnivora; f__Mustelidae; g__Gulo; s__Gulo gulo*	9.6332	10.9849	28.698	46.2154	49.8784	43.1422	83.9153	38.0787	44.8211	2.9567	8.8463	4.9974	74.6166	4.1153	1.109	0.5674
k__Eukaryota; p__Chordata; c__Mammalia; o__Carnivora; f__Mustelidae; g__Mustela; s__Mustela putorius	324.703	449.027	122.815	79.0159	61.8276	664.975	641.638	174.677	879.803	108.917	369.217	190.224	27.4038	215.507	44.4049	23.2821
k__Eukaryota; p__Chordata; c__Mammalia; o__Carnivora; f__Odobenidae; g__Odobenus; s__Odobenus rosmarus	16.3936	33.5857	6.3211	5.6028	4.7314	10.6839	16.8577	11.4107	18.9626	20.5721	8.264	6.3666	2.41	15.6222	6.1105	8.465
k__Eukaryota; p__Chordata; c__Mammalia; o__Carnivora; f__Otariidae	0	0.0308	0	0	0	0	0	0	0.566	0	0	0	0.0842	0	0	0
k__Eukaryota; p__Chordata; c__Mammalia; o__Carnivora; f__Otariidae; g__Callorhinus; s__Callorhinus ursinus*	0.6754	1.1443	0.731	0	0.1659	1.3559	0.6184	0.5739	4.0141	0.3973	0.9795	0.274	0	0.4422	0.3367	0
k__Eukaryota; p__Chordata; c__Mammalia; o__Carnivora; f__Otariidae; g__Eumetopias; s__Eumetopias jubatus*	0.5892	0.4279	0	0.0511	0.1264	0.8387	0.2819	0.0971	0.8247	0.2168	0.5386	0.0701	0.0866	0.2993	0.1464	0.0747
k__Eukaryota; p__Chordata; c__Mammalia; o__Carnivora; f__Otariidae; g__Zalophus; s__Zalophus californianus	8.7636	12.2382	4.3755	1.9654	1.8451	20.2738	24.0909	4.18	27.0566	2.3492	9.3238	4.4922	2.6907	5.7151	1.5116	0.4316
k__Eukaryota; p__Chordata; c__Mammalia; o__Carnivora; f__Phocidae; g__Leptonychotes; s__Leptonychotes weddellii*	0.0749	0	0.253	0.9477	1.0734	0	0.9841	0.1499	0.4495	0	0	0	0.2007	0	0	0
k__Eukaryota; p__Chordata; c__Mammalia; o__Carnivora; f__Phocidae; g__Neomonachus; s__Neomonachus schauinslandi	0	0.3293	0	0	0	0	0.0514	0	0.3184	0.0791	0.0906	0	0	0	0	0
k__Eukaryota; p__Chordata; c__Mammalia; o__Carnivora; f__Ursidae	0.2745	0.1693	0	0	0	0	0	0	0	0	0.6067	0.0743	0	0.3601	0.0777	0
k__Eukaryota; p__Chordata; c__Mammalia; o__Carnivora; f__Ursidae; g__Ailuropoda; s__Ailuropoda melanoleuca*	5.6957	7.0792	5.6494	2.7795	1.6899	24.7157	32.3163	6.561	40.5951	1.8281	7.1322	3.2393	1.1874	3.2333	0.2541	0.4183
k__Eukaryota; p__Chordata; c__Mammalia; o__Carnivora; f__Ursidae; g__Ursus	0	0.1172	0	0	0	0	0	0.1436	0	0	0.1225	0	0	0	0	0
k__Eukaryota; p__Chordata; c__Mammalia; o__Carnivora; f__Ursidae; g__Ursus; s__Ursus arctos	0.9997	0.9373	0.3608	0.1279	0.2165	1.5854	2.4473	0.518	1.7374	0.4294	0.9571	0.3679	0.3016	0.4264	0	0
k__Eukaryota; p__Chordata; c__Mammalia; o__Carnivora; f__Ursidae; g__Ursus; s__Ursus maritimus	0.4128	0.7567	0.2123	0.5157	0.0508	1.2136	1.3047	0.7755	1.4338	0.1816	0.4579	0.1556	0.9531	0.2669	0.0699	0.045
k__Eukaryota; p__Chordata; c__Mammalia; o__Cetacea; f__Delphinidae; g__Sousa; s__Sousa chinensis*	0	0	0.4602	1.3217	0.6037	0.0362	0.4024	0.7364	0	0	0	0	0.7786	0	0	0
k__Eukaryota; p__Chordata; c__Mammalia; o__Cetacea; f__Delphinidae; g__Tursiops; s__Tursiops truncatus	0	0	0.1433	0.2387	0.2949	0.3011	0.3289	0.2832	0.3396	0	0	0	0.1516	0	0	0
k__Eukaryota; p__Chordata; c__Mammalia; o__Cetacea; f__Lipotidae; g__Lipotes*; s__Lipotes vexillifer*	1.8209	1.3311	0.7021	0	0	0.4584	0.0403	0.7283	0	1.4559	1.9178	2.7921	0	0.9459	1.0984	2.6402
k__Eukaryota; p__Chordata; c__Mammalia; o__Cetacea; f__Monodontidae; g__Monodon; s__Monodon monoceros*	0	0	0.2415	1.0022	1.2068	0.5596	1.109	0.6071	0.7139	0	0	0	1.468	0	0	0
k__Eukaryota; p__Chordata; c__Mammalia; o__Chiroptera	0	0.0462	0	0	0	0	0	0	0	0	0	0	0	0	0	0
k__Eukaryota; p__Chordata; c__Mammalia; o__Chiroptera; f__Hipposideridae; g__Hipposideros; s__Hipposideros armiger	0.0571	0.3503	0.5446	0.1362	0.5035	1.3201	0.6228	0.7078	0.5362	0.0999	0.3053	0.0645	1.0138	0.1034	0.0674	0
k__Eukaryota; p__Chordata; c__Mammalia; o__Chiroptera; f__Phyllostomidae; g__Desmodus; s__Desmodus rotundus*	0	0	0.2172	0	0.1341	0	0.6977	0.206	2.8813	0	0	0	0	0	0	0
k__Eukaryota; p__Chordata; c__Mammalia; o__Chiroptera; f__Phyllostomidae; g__Phyllostomus; s__Phyllostomus discolor	0.6723	0.7842	0.3702	0	0.1834	1.0845	1.5116	0.3039	2.2784	0.4545	0.6989	0.3166	0.1205	0.4162	0.1273	0.026
k__Eukaryota; p__Chordata; c__Mammalia; o__Chiroptera; f__Pteropodidae	0	0	0.0683	0.1705	0.2107	0	0.1566	0.4046	0	0	0	0	0.2166	0	0	0
k__Eukaryota; p__Chordata; c__Mammalia; o__Chiroptera; f__Pteropodidae; g__Pteropus	0	0	0.0717	0.537	0.553	0.2258	0.1645	0.2549	0.0849	0	0	0	0.9096	0	0	0
k__Eukaryota; p__Chordata; c__Mammalia; o__Chiroptera; f__Pteropodidae; g__Pteropus; s__Pteropus alecto	2.3538	6.1111	2.3505	1.3172	1.2388	12.7927	18.1273	2.8859	12.5213	1.0698	2.2778	2.516	1.3654	1.8258	0.4526	0.3034
k__Eukaryota; p__Chordata; c__Mammalia; o__Chiroptera; f__Pteropodidae; g__Pteropus; s__Pteropus vampyrus	1.4781	4.6422	3.1031	4.4146	2.7138	4.6195	5.9938	3.145	3.0137	0.4819	4.2643	0.6107	3.1146	0.952	0.298	0.2202
k__Eukaryota; p__Chordata; c__Mammalia; o__Chiroptera; f__Pteropodidae; g__Rousettus; s__Rousettus aegyptiacus	0.1357	0.0629	0.2716	0.8999	1.1549	0.6665	0.9212	0.4722	0.5575	0	0.2719	0.0766	0.9343	0	0	0
k__Eukaryota; p__Chordata; c__Mammalia; o__Chiroptera; f__Vespertilionidae; g__Eptesicus; s__Eptesicus fuscus	0	0	0.7136	1.185	1.2833	0.8073	1.8519	2.0401	0.1684	0	0	0	2.8595	0	0	0
k__Eukaryota; p__Chordata; c__Mammalia; o__Chiroptera; f__Vespertilionidae; g__Miniopterus; s__Miniopterus natalensis	0	0	0.1433	0.4475	0.7741	0.2258	0.2467	0.3399	0.1698	0	0	0	0.2274	0	0	0
k__Eukaryota; p__Chordata; c__Mammalia; o__Chiroptera; f__Vespertilionidae; g__Myotis; s__Myotis brandtii	0.0465	0.0162	1.0633	2.2685	2.5469	1.3374	2.5697	1.088	1.0194	0.0542	0.0845	0.0525	3.0805	0.0381	0.2746	0.14
k__Eukaryota; p__Chordata; c__Mammalia; o__Chiroptera; f__Vespertilionidae; g__Myotis; s__Myotis davidii	0.3299	0.2697	1.4438	1.9395	3.0964	2.0704	4.2007	1.452	1.6345	0.0834	0.384	0.2174	3.2834	0.2153	0	0
k__Eukaryota; p__Chordata; c__Mammalia; o__Chiroptera; f__Vespertilionidae; g__Myotis; s__Myotis lucifugus	0	0	0.1173	0.1465	0.1206	0.1232	0.3588	0	0.4631	0	0	0	0.2894	0	0	0
k__Eukaryota; p__Chordata; c__Mammalia; o__Dasyuromorphia; f__Dasyuridae; g__Sarcophilus; s__Sarcophilus harrisii*	0	0	0.963	3.1992	2.1918	6.3193	3.1929	2.0474	0.9816	0	0	0	4.4169	0	0	0
k__Eukaryota; p__Chordata; c__Mammalia; o__Dermoptera; f__Cynocephalidae; g__Galeopterus; s__Galeopterus variegatus*	0	0.0919	0.8608	1.7275	1.703	0.89	1.7616	0.6247	0.7043	0	0	0	2.2051	0	0.0425	0
k__Eukaryota; p__Chordata; c__Mammalia; o__Didelphimorphia; f__Didelphidae; g__Monodelphis; s__Monodelphis domestica	0	0	0	0.716	0.5056	0.129	0.6579	0.1942	0.194	0	0	0	0.6931	0	0	0
k__Eukaryota; p__Chordata; c__Mammalia; o__Lagomorpha; f__Leporidae; g__Oryctolagus; s__Oryctolagus cuniculus	0	0	0.9506	1.3316	0.9614	1.3223	1.076	1.1204	0.1888	0	0	0	3.0277	0	0	0
k__Eukaryota; p__Chordata; c__Mammalia; o__Lagomorpha; f__Ochotonidae; g__Ochotona; s__Ochotona princeps	0	0	0.4153	0.152	0.8561	0	0.7896	0.4679	0.1922	0	0	0	0.973	0	0	0
k__Eukaryota; p__Chordata; c__Mammalia; o__Monotremata; f__Ornithorhynchidae; g__Ornithorhynchus*; s__Ornithorhynchus anatinus*	0	0	0	0	0.0706	0	0	0.1085	0	0	0	0	0.0484	0	0	0
k__Eukaryota; p__Chordata; c__Mammalia; o__NA; f__Bovidae; g__Bison; s__Bison bison	0	0	0.5399	0.54	0.2854	0.437	0.195	0.5126	0	0	0	0	1.5927	0	0	0
k__Eukaryota; p__Chordata; c__Mammalia; o__NA; f__Bovidae; g__Bos	0.2895	3.525	0	0	0	0	0	0	0	0.3935	13.0838	1.1714	0	0.4655	0.057	1.481
k__Eukaryota; p__Chordata; c__Mammalia; o__NA; f__Bovidae; g__Bos; s__Bos indicus	0	0	0.3487	0.4354	0.1793	0.3662	0.2667	0	0	0	0	0	0.3688	0	0	0
k__Eukaryota; p__Chordata; c__Mammalia; o__NA; f__Bovidae; g__Bos; s__Bos indicus x Bos taurus	0.2991	0.2336	46.3806	69.1923	78.3596	37.1282	93.9278	72.4003	30.659	0.1498	0.3661	0.1233	119.19	0.343	0.0215	0
k__Eukaryota; p__Chordata; c__Mammalia; o__NA; f__Bovidae; g__Bos; s__Bos mutus	0.0824	0.3778	0.3313	0.8732	0.3287	0.4269	1.2208	0.4169	0.8336	0	0.0763	0	0.9604	0.2092	0	0
k__Eukaryota; p__Chordata; c__Mammalia; o__NA; f__Bovidae; g__Bos; s__Bos taurus	0.451	2.2529	4.3813	6.7095	8.7414	4.3616	6.8762	4.3313	1.8827	0.1565	5.3067	0.5201	10.7214	0	0.1473	0.716
k__Eukaryota; p__Chordata; c__Mammalia; o__NA; f__Bovidae; g__Bubalus; s__Bubalus bubalis	0.3698	0.6461	0.4789	0.598	0.0729	0.8635	1.9772	0.7358	1.8248	0.2363	0.3984	0.0674	0.7797	0.7482	0.0563	0
k__Eukaryota; p__Chordata; c__Mammalia; o__NA; f__Bovidae; g__Capra; s__Capra hircus	0.4182	0.2137	0	0	0	0.9944	0.9053	0.0935	0.1869	0.1044	0.1597	0.135	0.0835	0.036	0.0705	0.0719
k__Eukaryota; p__Chordata; c__Mammalia; o__NA; f__Bovidae; g__Ovis; s__Ovis aries	0.083	0.1215	0.5514	0.7897	1.5613	1.0786	0.6889	1.1326	0.4675	0	0.261	0.1875	1.5383	0.1079	0	0
k__Eukaryota; p__Chordata; c__Mammalia; o__NA; f__Camelidae; g__Camelus	0	0	0.0688	0.0859	0.5308	0.1084	0.1579	0.1631	0	0	0	0	0.0728	0	0	0
k__Eukaryota; p__Chordata; c__Mammalia; o__NA; f__Camelidae; g__Camelus; s__Camelus dromedarius	0.0911	0.205	0.2063	1.0694	1.3253	1.5885	2.5742	0.6092	1.357	0.0531	0.0608	0	1.1829	0.0549	0	0
k__Eukaryota; p__Chordata; c__Mammalia; o__NA; f__Camelidae; g__Camelus; s__Camelus ferus	0	0.0716	0.9862	2.2805	0.7103	0.4125	2.2183	1.6494	0.2145	0	0	0	3.542	0	0	0
k__Eukaryota; p__Chordata; c__Mammalia; o__NA; f__Cervidae; g__Cervus; s__Cervus elaphus	0.0417	0	5.8539	8.3548	8.2209	4.7927	9.1096	6.0941	3.6309	0.0973	0	0	15.5442	0.1007	0	0
k__Eukaryota; p__Chordata; c__Mammalia; o__NA; f__Cervidae; g__Odocoileus; s__Odocoileus virginianus	0	0	0.215	0	0.2765	0.2258	0.5345	0.085	0.5094	0	0	0	0.3032	0	0	0
k__Eukaryota; p__Chordata; c__Mammalia; o__NA; f__Chrysochloridae; g__Chrysochloris; s__Chrysochloris asiatica	0	0	0.3246	0.6079	0.4382	0.5113	0.7913	0	0.0961	0	0	0	0.6007	0	0	0
k__Eukaryota; p__Chordata; c__Mammalia; o__NA; f__Suidae; g__Sus; s__Sus scrofa	0.0716	0.2736	1.7678	1.4903	1.8506	1.0086	2.6501	0.8561	0.5607	0	0	0.0808	3.2714	0	0	0
k__Eukaryota; p__Chordata; c__Mammalia; o__NA; f__Tenrecidae; g__Echinops; s__Echinops telfairi*	0	0	0.0835	0.1043	0.1288	0.1315	0.2874	0.099	0.0989	0	0	0	0.3091	0	0	0
k__Eukaryota; p__Chordata; c__Mammalia; o__Perissodactyla	0.0229	0.0469	0.0606	0	0	0.2862	0	0.0718	0.287	0.0802	0.2757	0.0518	0	0	0.0541	0
k__Eukaryota; p__Chordata; c__Mammalia; o__Perissodactyla; f__Equidae; g__Equus	0	0	0.3308	0.1377	0.3403	0.5211	0.6326	0.2614	0.1306	0	0	0	0.3499	0	0	0
k__Eukaryota; p__Chordata; c__Mammalia; o__Perissodactyla; f__Equidae; g__Equus; s__Equus asinus*	15.2718	23.169	4.8863	3.2688	2.7312	26.3113	31.3204	6.827	26.1628	5.1475	16.9103	8.2297	1.0678	8.2088	2.0949	1.2386
k__Eukaryota; p__Chordata; c__Mammalia; o__Perissodactyla; f__Equidae; g__Equus; s__Equus caballus	1.2305	1.2297	0.6521	0.9782	0.6812	2.0769	2.1743	0.9031	2.7764	0.4753	1.1535	0.5375	0.7979	0.697	0.1926	0.0491
k__Eukaryota; p__Chordata; c__Mammalia; o__Primates	0.0774	0.1221	0.8218	2.3337	2.0287	0.8465	1.8732	1.0703	0	0.1044	0.2794	0.0337	2.6199	0	0.1411	0.2158
k__Eukaryota; p__Chordata; c__Mammalia; o__Primates; f__Aotidae; g__Aotus; s__Aotus nancymaae	0	0	0.344	0.537	0.5308	0.271	0.8881	0.7137	0	0	0	0	0.4548	0	0	0
k__Eukaryota; p__Chordata; c__Mammalia; o__Primates; f__Cebidae; g__Callithrix; s__Callithrix jacchus	18.2486	69.4461	1.7861	1.5104	0.8495	0.8989	2.0603	0.6764	0.7441	4.3247	215.434	10.9143	0.9103	4.0417	2.7359	16.1153
k__Eukaryota; p__Chordata; c__Mammalia; o__Primates; f__Cebidae; g__Cebus; s__Cebus capucinus	0.0686	0.2102	0	0	0	0	1.4542	0	0.2145	0	0.0916	0.3097	0	0.1654	0	0
k__Eukaryota; p__Chordata; c__Mammalia; o__Primates; f__Cercopithecidae	0	0	0.0878	0.4844	0.4631	0.3055	0.151	0	0.2407	0	0	0	0.2613	0	0	0
k__Eukaryota; p__Chordata; c__Mammalia; o__Primates; f__Cercopithecidae*	0.5566	0.8533	0.4411	0.1836	0	1.8528	2.2351	0.4357	1.5673	0.1946	0.3718	0.1886	0.1555	0.1343	0.0657	0.134
k__Eukaryota; p__Chordata; c__Mammalia; o__Primates; f__Cercopithecidae; g__Cercocebus; s__Cercocebus atys	0	0	0.0945	0.059	0.5104	0.1489	0.732	0.2241	0.1679	0	0	0	0.5498	0	0	0
k__Eukaryota; p__Chordata; c__Mammalia; o__Primates; f__Cercopithecidae; g__Chlorocebus; s__Chlorocebus sabaeus	0	0	0.2414	0.4737	1.2866	0.9863	1.1079	1.0658	0.0645	0	0	0	1.1835	0	0	0
k__Eukaryota; p__Chordata; c__Mammalia; o__Primates; f__Cercopithecidae; g__Colobus; s__Colobus angolensis	0	0	0.0878	0.1096	0.5417	0.4147	0.2014	0.2081	0	0	0	0	0.1856	0	0	0
k__Eukaryota; p__Chordata; c__Mammalia; o__Primates; f__Cercopithecidae; g__Macaca	0	0	0.1678	0.8862	0.5475	0.1473	0.2463	0.6197	0.4429	0	0.2451	0	1.5889	0	0	0
k__Eukaryota; p__Chordata; c__Mammalia; o__Primates; f__Cercopithecidae; g__Macaca; s__Macaca fascicularis	0.2242	0.3742	0.5951	1.0244	0.9014	1.2789	2.5444	1.0793	1.0398	0	0.3035	0.143	0.7071	0.0721	0	0
k__Eukaryota; p__Chordata; c__Mammalia; o__Primates; f__Cercopithecidae; g__Macaca; s__Macaca mulatta	0	0	0.1926	0.1603	0	0.3033	0.1473	0.0761	0	0	0	0	0.2715	0	0	0
k__Eukaryota; p__Chordata; c__Mammalia; o__Primates; f__Cercopithecidae; g__Papio; s__Papio anubis	0	0	0.2688	0.1119	0.4147	0.2823	0.4112	0	0.2122	0	0	0	0.9475	0	0	0
k__Eukaryota; p__Chordata; c__Mammalia; o__Primates; f__Cercopithecidae; g__Rhinopithecus; s__Rhinopithecus bieti	0	0	0.4765	0.7343	0.3725	0.5654	0.427	0.5232	0.5189	0	0	0.0537	0.6311	0	0	0
k__Eukaryota; p__Chordata; c__Mammalia; o__Primates; f__Cheirogaleidae; g__Microcebus; s__Microcebus murinus	0	0.0162	0.3373	0.5317	0.2615	0.1341	0.5288	0.101	0.1009	0	0	0	0.2243	0	0	0
k__Eukaryota; p__Chordata; c__Mammalia; o__Primates; f__Galagidae; g__Otolemur; s__Otolemur garnettii	0	0	0.1265	0.1579	0	0	0.5079	0.1499	0	0	0	0	0	0	0	0
k__Eukaryota; p__Chordata; c__Mammalia; o__Primates; f__Hominidae	0	0	0.4975	1.3107	2.3204	0.6591	1.3235	1.3894	0.2567	0	0	0	2.492	0	0	0
k__Eukaryota; p__Chordata; c__Mammalia; o__Primates; f__Hominidae; g__Homo; s__Homo sapiens	0.7818	0.941	2.8334	4.5448	4.0735	4.067	8.9765	3.1165	7.4357	0.204	0.8878	0.3955	7.3037	0.1267	0.2636	0.2108
k__Eukaryota; p__Chordata; c__Mammalia; o__Primates; f__Hominidae; g__Pan; s__Pan troglodytes	0	0	0.4258	1.0554	0.7534	1.0266	1.2984	0.477	0.1836	0	0	0	1.2388	0	0	0
k__Eukaryota; p__Chordata; c__Mammalia; o__Primates; f__Hominidae; g__Pongo; s__Pongo abelii	0	0	0.1819	0.9619	0.8271	0	0.6693	0.7596	0.3455	0	0	0	0.8147	0	0	0
k__Eukaryota; p__Chordata; c__Mammalia; o__Primates; f__Indriidae; g__Propithecus; s__Propithecus coquereli	0	0	0.4743	0.3802	0.1174	0.5136	0.4693	0.8437	0.8164	0	0	0	1.6039	0	0	0
k__Eukaryota; p__Chordata; c__Mammalia; o__Proboscidea; f__Elephantidae; g__Loxodonta; s__Loxodonta africana	0	0	0.2367	0.3941	0.0609	0.1243	0.5432	0.2339	0.0467	0	0	0	0.918	0	0	0
k__Eukaryota; p__Chordata; c__Mammalia; o__Rodentia	0.2724	0	0.3825	1.5176	11.5316	1.082	1.7355	0.9196	0.1425	0	0	0.0183	1.9929	0.0195	0.2104	0.1671
k__Eukaryota; p__Chordata; c__Mammalia; o__Rodentia; f__Bathyergidae; g__Heterocephalus; s__Heterocephalus glaber*	0	0	0.0422	0.3839	0.2141	0	0.3386	0.1	0.129	0	0	0	0.5052	0	0	0
k__Eukaryota; p__Chordata; c__Mammalia; o__Rodentia; f__Castoridae; g__Castor; s__Castor canadensis	0	0	0	0	0	0	0	0	0.3473	0	0	0	0	0	0	0
k__Eukaryota; p__Chordata; c__Mammalia; o__Rodentia; f__Caviidae; g__Cavia; s__Cavia porcellus	0	0	0.0558	0.1395	0.0862	0	0.0641	0.0662	0.0331	0	0	0	0.3544	0	0	0
k__Eukaryota; p__Chordata; c__Mammalia; o__Rodentia; f__Chinchillidae; g__Chinchilla; s__Chinchilla lanigera	0	0	0.141	0.2641	0.7615	0.1111	0.4449	0.2089	0.0835	0	0	0	0.9693	0	0	0
k__Eukaryota; p__Chordata; c__Mammalia; o__Rodentia; f__Cricetidae; g__Cricetulus; s__Cricetulus griseus	2.4164	3.4836	3.1004	5.0619	6.3739	2.6817	6.4679	3.7831	2.9112	0.0918	7.9052	0.2307	7.6438	0.1393	0.2136	0.4361
k__Eukaryota; p__Chordata; c__Mammalia; o__Rodentia; f__Cricetidae; g__Cricetus; s__Cricetus cricetus*	0.222	0.0378	0	0	0	0	0	0	0	0	0	0	0	0	0	0
k__Eukaryota; p__Chordata; c__Mammalia; o__Rodentia; f__Cricetidae; g__Mesocricetus; s__Mesocricetus auratus	0.093	0.9508	0.9138	0.3609	0.7051	0.2945	1.0703	0.1436	0	0.0723	1.3052	0.1401	0.4944	0.0748	0	0.224
k__Eukaryota; p__Chordata; c__Mammalia; o__Rodentia; f__Cricetidae; g__Neotoma; s__Neotoma lepida	0	0	2.127	3.9618	5.3579	2.9247	5.9452	2.3258	1.8575	0	0	0	8.0305	0	0.0233	0
k__Eukaryota; p__Chordata; c__Mammalia; o__Rodentia; f__Cricetidae; g__Peromyscus; s__Peromyscus maniculatus	0	0	0.4435	0.606	0.6224	0.3118	1.2054	0.361	0.438	0	0	0	1.2737	0	0	0
k__Eukaryota; p__Chordata; c__Mammalia; o__Rodentia; f__Muridae	0.28	0	0.0677	1.1294	19.369	0.4299	0.7405	0.2409	0	0	0	0	1.0977	0	0	0
k__Eukaryota; p__Chordata; c__Mammalia; o__Rodentia; f__Muridae; g__Meriones; s__Meriones unguiculatus	0	0	0.1195	0.1492	0	0	0.2741	0	0.1415	0	0	0	0.2527	0	0	0
k__Eukaryota; p__Chordata; c__Mammalia; o__Rodentia; f__Muridae; g__Mus	0.6407	0.0101	0	0.032	32.569	0.0434	0	0	0	0	0.0279	0	0	0	0.0493	0.0336
k__Eukaryota; p__Chordata; c__Mammalia; o__Rodentia; f__Muridae; g__Mus; s__Mus musculus	22.1269	0.9031	6.9508	9.4131	18.451	5.855	10.9035	8.3236	3.801	0.0402	0.3705	0.1817	12.7529	0.3028	0.5041	0.17
k__Eukaryota; p__Chordata; c__Mammalia; o__Rodentia; f__Muridae; g__Mus; s__Mus pahari	0.1241	0	0	0	0	0	0	0	0	0	0	0	0	0	0	0
k__Eukaryota; p__Chordata; c__Mammalia; o__Rodentia; f__Muridae; g__Rattus; s__Rattus norvegicus	0.5928	0.5167	1.7559	1.9849	2.3267	1.8905	5.088	1.9644	2.4105	0.1002	0.2088	0.4164	3.6548	0.1977	0	0
k__Eukaryota; p__Chordata; c__Mammalia; o__Rodentia; f__Sciuridae; g__Ictidomys; s__Ictidomys tridecemlineatus	0	0.1685	0	0	0	0	0	0	0.129	0	0.1101	0	0	0	0	0.0992
k__Eukaryota; p__Chordata; c__Mammalia; o__Scandentia; f__Tupaiidae; g__Tupaia; s__Tupaia chinensis	0	0	0.7993	1.2476	0.7565	0.6477	1.7861	1.1137	0.8074	0	0	0	2.2676	0	0	0
k__Eukaryota; p__Chordata; c__Mammalia; o__Sirenia; f__Trichechidae; g__Trichechus; s__Trichechus manatus	0.1653	0.1858	0.0437	0	0	0.0688	0.1002	0.0518	0.1034	0.0385	0.0442	0.1307	0	0.1794	0.039	0
k__Eukaryota; p__Chordata; c__Mammalia; o__Tubulidentata; f__Orycteropodidae*; g__Orycteropus*; s__Orycteropus afer*	0	0	0.2457	0.3069	0.3792	0.5806	0.4229	0.2913	0	0	0	0	0.9096	0	0	0
k__Eukaryota; p__Chordata; c__NA; o__Coelacanthiformes; f__Coelacanthidae; g__Latimeria; s__Latimeria chalumnae	0.0854	0.7507	11.1295	15.6269	18.0627	7.9425	19.8499	12.8976	4.2675	0.025	0.6864	0.0858	25.986	0.0258	0	0.0712
k__Eukaryota; p__Chordata; c__NA; o__Crocodylia; f__Alligatoridae; g__Alligator; s__Alligator mississippiensis	0	0	1.555	2.5546	2.6999	0.8896	2.4727	0.8844	0.871	0	0	0.0357	2.5799	0	0	0
k__Eukaryota; p__Chordata; c__NA; o__Crocodylia; f__Gavialidae; g__Gavialis*; s__Gavialis gangeticus*	0	0	0	0.2201	0.1088	0	0.4853	0	0.0835	0	0	0	0.1491	0	0	0
k__Eukaryota; p__Chordata; c__NA; o__NA; f__Branchiostomidae; g__Branchiostoma	0	0	0.525	1.3186	1.8572	0.8082	1.7479	1.5475	0.8095	0	0	0	3.3155	0	0	0
k__Eukaryota; p__Chordata; c__NA; o__NA; f__Branchiostomidae; g__Branchiostoma; s__Branchiostoma belcheri	0.1029	2.0838	11.9305	19.4421	24.5313	10.5164	27.5383	13.7547	7.0207	0.052	4.9181	0.125	35.0709	0.2728	0.0503	0.2995
k__Eukaryota; p__Chordata; c__NA; o__NA; f__Branchiostomidae; g__Branchiostoma; s__Branchiostoma floridae	0.0316	1.0562	1.6321	2.9154	3.7677	0.9231	4.9118	2.1767	0.5232	0.0368	2.9901	0.1143	6.2438	0.1831	0	0.0956
k__Eukaryota; p__Chordata; c__NA; o__Squamata	0	0	0.1418	0.2348	0.5089	0.0728	0.4244	0.2193	0	0	0	0	0.8901	0	0	0
k__Eukaryota; p__Chordata; c__NA; o__Squamata; f__Agamidae; g__Pogona; s__Pogona vitticeps	0	0	0	0	0	0.2309	0	0	0	0	0	0	0	0	0	0
k__Eukaryota; p__Chordata; c__NA; o__Squamata; f__Colubridae; g__Thamnophis; s__Thamnophis sirtalis	0	0	1.2724	2.0858	1.7006	1.4557	2.2788	1.1576	0	0	0	0	1.435	0	0	0
k__Eukaryota; p__Chordata; c__NA; o__Squamata; f__Dactyloidae; g__Anolis; s__Anolis carolinensis	0	0	0.3072	0.1279	0.158	0	0.3818	0	0.2426	0	0	0	0.2166	0	0	0
k__Eukaryota; p__Chordata; c__NA; o__Squamata; f__Elapidae; g__Ophiophagus; s__Ophiophagus hannah*	0	0.4099	6.25	10.2081	9.9663	5.7734	13.0189	5.8363	3.8957	0	1.0088	0	18.4037	0	0	0
k__Eukaryota; p__Chordata; c__NA; o__Squamata; f__Elapidae; g__Pseudonaja; s__Pseudonaja textilis	0	0	0.2829	0.4221	0	0.1783	0.1948	0.3354	0	0	0	0	0.969	0	0	0
k__Eukaryota; p__Chordata; c__NA; o__Squamata; f__Gekkonidae; g__Gekko; s__Gekko japonicus	0.0368	0.0376	1.1572	1.9106	2.6514	0.7017	2.8898	1.4743	0.7318	0	0.2458	0.0416	2.6026	0	0	0
k__Eukaryota; p__Chordata; c__NA; o__Squamata; f__Gekkonidae; g__Paroedura; s__Paroedura picta	0	0	5.1946	9.0099	13.6023	4.3771	12.8523	7.7242	4.2403	0	0	0	17.2235	0	0	0
k__Eukaryota; p__Chordata; c__NA; o__Squamata; f__Lacertidae; g__Podarcis; s__Podarcis muralis	0	0	2.4109	3.3737	3.9807	1.244	4.3938	2.5506	1.1416	0	0	0	5.9335	0	0	0
k__Eukaryota; p__Chordata; c__NA; o__Squamata; f__Viperidae; g__Protobothrops; s__Protobothrops mucrosquamatus	0	0	0.7995	0.998	1.3724	0.1856	1.2167	0.7472	0.3283	0	0	0	1.134	0	0	0
k__Eukaryota; p__Chordata; c__NA; o__Testudines	0	0	0.5574	0.4212	0.9778	0.334	0.6047	0.3499	0.2747	0	0	0	0.9819	0	0	0
k__Eukaryota; p__Chordata; c__NA; o__Testudines; f__Cheloniidae; g__Chelonia; s__Chelonia mydas*	0.0912	0.3263	0.9965	2.8027	2.2757	1.4553	2.7185	1.2166	0.255	0.0425	0.7312	0.0412	3.0578	0.055	0	0.0988
k__Eukaryota; p__Chordata; c__NA; o__Testudines; f__Emydidae; g__Chrysemys; s__Chrysemys picta	0	0	0.7843	1.8829	1.9782	0.7634	2.538	1.4974	0.9289	0	0	0	3.6476	0	0	0
k__Eukaryota; p__Chordata; c__NA; o__Testudines; f__Emydidae; g__Terrapene; s__Terrapene carolina	0	0	0.8013	1.8185	1.1749	0.8644	2.7045	1.5559	0.4439	0	0	0	2.7119	0	0	0
k__Eukaryota; p__Chordata; c__NA; o__Testudines; f__Platysternidae; g__Platysternon*; s__Platysternon megacephalum*	0	0	0.3302	1.1215	0.5893	0.1382	0.9486	0.7084	0.9233	0	0	0	0.8995	0	0	0
k__Eukaryota; p__Chordata; c__NA; o__Testudines; f__Trionychidae; g__Pelodiscus; s__Pelodiscus sinensis	0.3138	3.3033	13.5703	20.7239	23.5795	11.9958	29.9085	17.2387	9.1207	0.1735	6.366	0.3506	41.3756	0.1063	0.0567	0.4911
k__Eukaryota; p__Chytridiomycota; c__Chytridiomycetes; o__Caulochytriales; f__Caulochytriaceae*; g__Caulochytrium*; s__Caulochytrium protostelioides*	0.4537	1.7933	0.0449	0.1348	0.0486	1.3341	0.0361	0.3389	0.153	0.3352	0.5732	0.6593	0.3296	0.0174	0.04	0.7583
k__Eukaryota; p__Chytridiomycota; c__Chytridiomycetes; o__Chytridiales; f__Chytriomycetaceae; g__Rhizoclosmatium; s__Rhizoclosmatium globosum	0	0	0.0387	0	0	0.061	0	0.0919	0.0918	0	0	0	0.3483	0	0	0
k__Eukaryota; p__Chytridiomycota; c__Chytridiomycetes; o__Rhizophydiales; f__NA; g__Batrachochytrium; s__Batrachochytrium dendrobatidis	0.0785	0.9622	0.0439	0	0.0677	0	0.3021	0	0	0.3657	0.1048	0	0	0	0	0
k__Eukaryota; p__Chytridiomycota; c__Chytridiomycetes; o__Rhizophydiales; f__NA; g__Batrachochytrium; s__Batrachochytrium salamandrivorans	0	0	0	0	0	0.0658	0	0	0	0	0	0	0.1766	0	0	0
k__Eukaryota; p__Chytridiomycota; c__Chytridiomycetes; o__Spizellomycetales; f__Powellomycetaceae; g__Powellomyces; s__Powellomyces hirtus*	0	0	0.1713	0	0	0.1882	0	0.2481	0	0	0	0	0	0	0	0
k__Eukaryota; p__Chytridiomycota; c__Chytridiomycetes; o__Spizellomycetales; f__Spizellomycetaceae; g__Spizellomyces	0	0	0.5244	1.6601	0.2222	0.1714	0.7932	0.1119	0.1289	0	0	0	0.3307	0	0	0
k__Eukaryota; p__Chytridiomycota; c__Chytridiomycetes; o__Spizellomycetales; f__Spizellomycetaceae; g__Spizellomyces; s__Spizellomyces punctatus	0	0	0.3426	1.3103	0.2864	0.2322	0.9922	0.2768	0.289	0	0	0	0.4433	0	0	0
k__Eukaryota; p__Chytridiomycota; c__Chytridiomycetes; o__Synchytriales; f__Synchytriaceae; g__Synchytrium; s__Synchytrium microbalum	0	0	0.492	0.6873	1.1495	0.1708	0.6603	0.5998	0.0856	0	0	0	1.4612	0	0	0
k__Eukaryota; p__Chytridiomycota; c__Neocallimastigomycetes; o__Neocallimastigales; f__Neocallimastigaceae; g__Anaeromyces; s__Anaeromyces robustus	5.9414	0.6325	0	0	0	0	0	0	0.1192	4.6823	3.3583	0.4947	0	3.905	4.0916	7.7029
k__Eukaryota; p__Ciliophora	0	0	0.77	0	0	0	0	0.2285	0.6174	0	0	0	0.0459	0	0	0
k__Eukaryota; p__Ciliophora; c__Heterotrichea; o__Heterotrichida; f__Stentoridae; g__Stentor; s__Stentor coeruleus	0	0	0.0606	0	0	0	0	0.4308	0	0	0	0	0	0	0	0
k__Eukaryota; p__Ciliophora; c__Oligohymenophorea; o__Hymenostomatida; f__Tetrahymenidae; g__Tetrahymena; s__Tetrahymena thermophila	0	0	0	0	0	0.4771	0	0	0	0	0	0	0	0	0	0
k__Eukaryota; p__Ciliophora; c__Spirotrichea	0	0	3.7973	0	0	0	0	3.3989	0	0	0	0	0	0	0	0
k__Eukaryota; p__Ciliophora; c__Spirotrichea; o__Sporadotrichida	0	0	15.0642	0	0.1368	0	0	16.3577	1.1432	0	0	0	0.3751	0	0	0
k__Eukaryota; p__Ciliophora; c__Spirotrichea; o__Sporadotrichida; f__Halteriidae; g__Halteria; s__Halteria grandinella	0.1458	0.442	14.7969	1.9545	0.9422	6.6741	1.7969	21.758	0.5487	0.3058	0.4805	0.4062	2.3641	0.0117	0.0344	1.7436
k__Eukaryota; p__Ciliophora; c__Spirotrichea; o__Sporadotrichida; f__Oxytrichidae	0	0	30.0382	1.2068	0.4662	1.0656	1.807	34.3435	1.1823	0	0	0	1.2243	0	0	0
k__Eukaryota; p__Ciliophora; c__Spirotrichea; o__Sporadotrichida; f__Oxytrichidae; g__Oxytricha; s__Oxytricha trifallax	0	0	4.4581	0	0	0.4732	0	6.8532	0	0	0	0	0.2729	0	0	0
k__Eukaryota; p__Ciliophora; c__Spirotrichea; o__Sporadotrichida; f__Oxytrichidae; g__Stylonychia; s__Stylonychia lemnae	0	0	5.0548	0	0	0	0	6.7302	0	0	0	0	0	0	0	0
k__Eukaryota; p__Cnidaria	0	0	0.9617	1.1633	0.3487	0.4673	0.5047	1.8117	1.3417	0	0	0	0.8716	0	0	0
k__Eukaryota; p__Cnidaria; c__Anthozoa	0.0265	1.0596	12.6519	21.8272	24.9086	12.9729	36.0676	13.2837	8.1333	0.0542	2.9706	0	40.9924	0.0154	0	0.1814
k__Eukaryota; p__Cnidaria; c__Anthozoa; o__Actiniaria; f__Aiptasiidae; g__Exaiptasia; s__Exaiptasia pallida	0	0.1384	52.919	84.2916	98.8913	42.7386	119.379	57.656	33.7864	0	0.3275	0	142.892	0	0	0
k__Eukaryota; p__Cnidaria; c__Anthozoa; o__Actiniaria; f__Edwardsiidae; g__Nematostella; s__Nematostella vectensis	0.0857	0.0876	0.6699	1.3022	1.2271	0.9665	2.8226	0.8465	0.2598	0.2496	0.1145	0	2.7032	0	0	0
k__Eukaryota; p__Cnidaria; c__Anthozoa; o__Alcyonacea; f__Nephtheidae; g__Dendronephthya; s__Dendronephthya gigantea	0.0399	0.4984	2.645	3.7722	4.8071	2.393	5.7766	2.3357	2.466	0.0214	1.0462	0.0208	8.5222	0.0111	0	0.048
k__Eukaryota; p__Cnidaria; c__Anthozoa; o__Scleractinia	0	0.2999	2.0007	4.5017	5.1287	1.7385	6.4402	2.6681	1.689	0	0.6544	0	10.4501	0	0	0.0506
k__Eukaryota; p__Cnidaria; c__Anthozoa; o__Scleractinia; f__Acroporidae; g__Acropora	0	0	1.0911	2.394	2.583	1.0155	3.9522	1.8113	0.9661	0	0.1225	0	5.1392	0	0	0.0552
k__Eukaryota; p__Cnidaria; c__Anthozoa; o__Scleractinia; f__Acroporidae; g__Acropora; s__Acropora digitifera	0	0.0033	3.1772	6.9305	5.2639	3.5031	9.0996	4.6993	2.4993	0	0.0171	0	11.5062	0	0	0
k__Eukaryota; p__Cnidaria; c__Anthozoa; o__Scleractinia; f__Acroporidae; g__Acropora; s__Acropora millepora	0.0143	0.8698	6.8939	10.4186	11.6421	5.0883	15.2354	8.5094	2.8403	0	2.804	0	17.3105	0	0	0.5036
k__Eukaryota; p__Cnidaria; c__Anthozoa; o__Scleractinia; f__Merulinidae; g__Orbicella; s__Orbicella faveolata	0	0	0.9299	0.3886	0.2922	0.8653	1.2362	0.6477	0	0	0	0	1.9832	0	0	0
k__Eukaryota; p__Cnidaria; c__Anthozoa; o__Scleractinia; f__Pocilloporidae	0	0	0.9158	0.9922	1.4859	0.2157	1.6706	0.7842	0.7744	0	0	0	1.8175	0	0	0
k__Eukaryota; p__Cnidaria; c__Anthozoa; o__Scleractinia; f__Pocilloporidae; g__Pocillopora; s__Pocillopora damicornis	0	0	0.7064	1.6993	1.8623	1.5695	1.5919	1.0744	0.6626	0	0	0	2.8519	0	0	0
k__Eukaryota; p__Cnidaria; c__Anthozoa; o__Scleractinia; f__Pocilloporidae; g__Stylophora; s__Stylophora pistillata	0.0296	1.1934	9.75	15.6576	17.5458	9.4438	22.9677	12.8209	4.196	0.072	3.5137	0	29.812	0.0434	0	0.3104
k__Eukaryota; p__Cnidaria; c__Hydrozoa; o__Anthoathecata; f__Hydridae; g__Hydra; s__Hydra vulgaris	0.0724	0.5865	3.1628	5.4485	5.6606	2.6875	5.1848	4.1962	1.3855	0	1.1166	0	4.8796	0.0542	0	0.1057
k__Eukaryota; p__Cnidaria; c__Myxozoa; o__Bivalvulida; f__Myxobolidae; g__Thelohanellus; s__Thelohanellus kitauei*	17.3519	8.8253	61.3574	36.3615	13.1107	16.4569	19.3519	76.8234	16.6651	16.7208	19.732	28.3658	18.5964	14.3492	15.5808	25.2497
k__Eukaryota; p__Cryptophyta; c__NA; o__Pyrenomonadales; f__Geminigeraceae; g__Guillardia; s__Guillardia theta*	0	0	0.937	0.0402	0	0	0	1.4938	0	0	0	0	0	0	0	0
k__Eukaryota; p__Echinodermata	0.0393	0.2596	3.7059	4.6779	5.7839	2.9096	6.2913	2.6314	1.2076	0.018	0.4749	0.0174	8.7324	0.0186	0	0.0659
k__Eukaryota; p__Echinodermata; c__Asteroidea; o__Valvatida; f__Acanthasteridae; g__Acanthaster; s__Acanthaster planci	0.0214	0.1095	0.8378	0.8952	0.3274	0.2006	0.6808	0.7133	0.2301	0	0.3435	0	1.2499	0.0258	0	0.0387
k__Eukaryota; p__Echinodermata; c__Echinoidea; o__Echinoida; f__Strongylocentrotidae; g__Strongylocentrotus; s__Strongylocentrotus purpuratus	0.1766	1.426	9.8166	18.0247	18.6501	9.2087	22.1095	11.4906	7.496	0	2.6314	0.0751	28.1662	0.1112	0.0657	0.1737
k__Eukaryota; p__Echinodermata; c__Holothuroidea; o__Aspidochirotida; f__Stichopodidae; g__Apostichopus; s__Apostichopus japonicus	0.5958	3.1394	25.0507	41.9739	51.0654	21.0824	61.5363	31.0354	17.5228	0.1621	7.3021	0.2442	67.0988	0.1613	0	0.4513
k__Eukaryota; p__Euglenida; c__NA; o__Euglenales; f__Euglenaceae; g__Euglena; s__Euglena archaeoplastidiata	0	0	0	0	0	0.3816	0	0	0.1435	0	0	0	0	0	0	0
k__Eukaryota; p__Hemichordata; c__Enteropneusta; o__NA; f__Harrimaniidae; g__Saccoglossus; s__Saccoglossus kowalevskii	1.3908	3.0025	6.3883	2.7409	2.8008	5.9152	3.0409	8.2639	2.2832	1.5926	2.6348	5.9256	6.1566	0.3899	0.2304	6.1754
k__Eukaryota; p__Heterolobosea; c__NA; o__Schizopyrenida; f__Vahlkampfiidae; g__Naegleria; s__Naegleria gruberi	0	0	0.0843	0	0	0.3079	0	0.2999	0	0	0	0	0	0	0	0
k__Eukaryota; p__Microsporidia	0	0	0.2446	0.1018	0	0.0642	0	0.145	0	0	0	0	0.0431	0	0	0
k__Eukaryota; p__Microsporidia; c__NA; o__NA; f__NA; g__Mitosporidium; s__Mitosporidium daphniae*	0.1329	0.7131	4.0371	0.548	9.7502	7.8802	2.2153	6.3466	7.1729	0.0774	0.1776	0.0751	5.8921	0	0	0.24
k__Eukaryota; p__Microsporidia; c__NA; o__NA; f__NA; g__Pseudoloma; s__Pseudoloma neurophilia*	0	0	0.2502	0.6138	0.6975	0.635	0.1327	0.4576	0.0818	0	0	0	0.3719	0	0	0
k__Eukaryota; p__Microsporidia; c__NA; o__NA; f__Nosematidae; g__Nosema	0	0	0	0	0	0	0.2643	0.091	0.091	0	0	0	0.0812	0	0	0
k__Eukaryota; p__Microsporidia; c__NA; o__NA; f__Nosematidae; g__Nosema; s__Nosema bombycis	0	0	0.3369	0.4932	0.603	0.2765	1.2304	0.513	0.1606	0	0	0	0.8794	0	0	0
k__Eukaryota; p__Microsporidia; c__NA; o__NA; f__Pleistophoridae; g__Trachipleistophora; s__Trachipleistophora hominis	0	0	0.2121	0.0482	0	0	0.0885	0.0686	0.1371	0	0	0	0	0	0	0
k__Eukaryota; p__Microsporidia; c__NA; o__NA; f__Tubulinosematidae*	0	0	0	0	0.1321	0.0674	0	0	0	0	0	0	0.3847	0	0	0
k__Eukaryota; p__Microsporidia; c__NA; o__NA; f__Tubulinosematidae; g__Anncaliia; s__Anncaliia algerae	0	0	0	0	0.356	0	0	0	0	0	0	0	0.1634	0	0	0
k__Eukaryota; p__Microsporidia; c__NA; o__NA; f__Tubulinosematidae; g__Tubulinosema; s__Tubulinosema ratisbonensis*	0	0	0	0	0	0	0	0	0	0	0	0	0.1246	0	0	0
k__Eukaryota; p__Mollusca; c__Bivalvia	0.2289	0.3258	0.2838	0	0	0	0.0099	0.1035	0	0.1905	0.5984	9.9034	0	0	0	5.1798
k__Eukaryota; p__Mollusca; c__Bivalvia; o__Ostreoida; f__Ostreidae; g__Crassostrea	0	0	0.2395	0	0	0	0	0.4896	0	0	0	0	0	0	0	0
k__Eukaryota; p__Mollusca; c__Bivalvia; o__Ostreoida; f__Ostreidae; g__Crassostrea; s__Crassostrea gigas	0	0	1.2161	2.1959	2.0061	1.1728	2.9734	2.0991	0.5694	0	0	0	3.4307	0	0	0
k__Eukaryota; p__Mollusca; c__Bivalvia; o__Ostreoida; f__Ostreidae; g__Crassostrea; s__Crassostrea virginica	0.0346	0.1416	0.9817	1.14	2.0588	0.0599	1.2298	1.7953	1.2459	0	0.1388	0	1.1993	0	0	0
k__Eukaryota; p__Mollusca; c__Bivalvia; o__Pectinoida; f__Pectinidae; g__Mizuhopecten; s__Mizuhopecten yessoensis*	0	0.1008	1.2943	1.6032	0.8845	1.244	2.5782	1.1072	0.7153	0	0.0879	0	3.891	0	0	0
k__Eukaryota; p__Mollusca; c__Cephalopoda; o__Octopoda; f__Octopodidae; g__Octopus	0	0	0.2132	0.0888	0	0	0.1631	0.1685	0	0	0	0	0	0	0	0
k__Eukaryota; p__Mollusca; c__Cephalopoda; o__Octopoda; f__Octopodidae; g__Octopus; s__Octopus bimaculoides	0	0	0	0	0	0	0	0	0	0	0.154	0	0	0	0	0
k__Eukaryota; p__Mollusca; c__Cephalopoda; o__Octopoda; f__Octopodidae; g__Octopus; s__Octopus vulgaris	0	0.074	0.4509	0.1779	0.062	0.5286	0.0461	0.2403	0.3396	0	0	0	0.2061	0	0	0
k__Eukaryota; p__Mollusca; c__Gastropoda	0	0.1426	0	0	0	0	0	0	0	0	0.4972	0	0	0	0	0
k__Eukaryota; p__Mollusca; c__Gastropoda; o__Aplysiida; f__Aplysiidae; g__Aplysia; s__Aplysia californica	0	0	1.2178	1.6633	2.9361	0.8393	2.1395	2.5716	0.9016	0	0	0	5.2726	0	0	0
k__Eukaryota; p__Mollusca; c__Gastropoda; o__Architaenioglossa; f__Ampullariidae; g__Pomacea; s__Pomacea canaliculata	0.1553	1.6042	16.1246	25.4857	26.1441	14.2482	34.3451	16.6852	9.2617	0	5.748	0.1862	43.6747	0	0	0.4687
k__Eukaryota; p__Mollusca; c__Gastropoda; o__NA; f__Lottiidae; g__Lottia; s__Lottia gigantea	0.0254	0.494	3.7762	5.4799	6.0275	2.4816	7.3938	3.3082	3.3195	0.0874	0.8925	0.0976	8.1669	0.0274	0	0.0493
k__Eukaryota; p__Mollusca; c__Gastropoda; o__NA; f__Placobranchidae; g__Elysia; s__Elysia chlorotica	0.0385	0.7389	7.946	11.2293	14.4446	6.4565	16.4855	10.598	5.4216	0	1.9276	0.0335	21.3563	0	0.0854	0.201
k__Eukaryota; p__Mollusca; c__Gastropoda; o__NA; f__Planorbidae; g__Biomphalaria; s__Biomphalaria glabrata	0	0	0.4778	1.2618	0.4992	0.6037	1.2493	1.2691	0.8263	0	0	0	1.9103	0	0	0
k__Eukaryota; p__Mollusca; c__Gastropoda; o__Neogastropoda; f__Conidae; g__Conus	0	0	0	0	0	0	0	0	0	0	0	0	0.5351	0	0	0
k__Eukaryota; p__Mucoromycota; c__Endogonomycetes; o__Endogonales; f__Endogonaceae	0	0	0.1522	0.1901	0.5285	0.2398	0.5676	0.3609	0.4508	0	0	0	0.4427	0	0	0
k__Eukaryota; p__Mucoromycota; c__Endogonomycetes; o__Endogonales; f__Endogonaceae; g__Endogone; s__Endogone sp. FLAS-F59071	0	0	0.3806	0.1901	0.1174	4.3907	0.524	0.2707	0	0	0	0	0.322	0	0	0
k__Eukaryota; p__Mucoromycota; c__Endogonomycetes; o__Endogonales; f__Endogonaceae; g__Jimgerdemannia; s__Jimgerdemannia flammicorona	0.4228	1.2599	2.481	2.7702	3.906	59.0276	4.5456	3.1784	5.1425	0.1751	0.4526	0.3233	4.6943	0.1242	0.0613	0.8964
k__Eukaryota; p__Mucoromycota; c__Glomeromycetes; o__Glomerales; f__Glomeraceae; g__Glomus; s__Glomus cerebriforme	0	0.0912	0.0796	0.0497	0.0337	1.4549	0	0	0.2713	0	0	0	0.3998	0	0	0.3267
k__Eukaryota; p__Mucoromycota; c__Glomeromycetes; o__Glomerales; f__Glomeraceae; g__Rhizophagus	0	0	0.2088	0.1545	0.349	0.2588	0.8744	0.393	0.5961	0	0	0	0.6127	0	0	0
k__Eukaryota; p__Mucoromycota; c__Glomeromycetes; o__Glomerales; f__Glomeraceae; g__Rhizophagus; s__Rhizophagus clarus	0	0.1162	2.3936	4.6608	3.707	2.9016	5.1185	3.8916	10.5594	0	0	0	7.9218	0	0	0
k__Eukaryota; p__Mucoromycota; c__Glomeromycetes; o__Glomerales; f__Glomeraceae; g__Rhizophagus; s__Rhizophagus irregularis	0.047	0.0257	3.6616	4.2151	6.2102	4.7517	5.3028	4.1735	19.3033	0	0.0537	0	7.0145	0	0	0
k__Eukaryota; p__Mucoromycota; c__Glomeromycetes; o__Glomerales; f__Glomeraceae; g__Rhizophagus; s__Rhizophagus sp. MUCL 43196	0	0	1.296	0.5885	5.2721	0.5568	5.0016	1.2571	0	0	0	0	0.3738	0	0	0
k__Eukaryota; p__Mucoromycota; c__Mortierellomycetes; o__Mortierellales; f__Mortierellaceae; g__Lobosporangium; s__Lobosporangium transversale*	0	0	0	0	0	0	0.1721	0	0	0	0	0	0	0	0	0
k__Eukaryota; p__Mucoromycota; c__Mucoromycetes; o__Mucorales*	0	0	0.0557	0	0	0	0	0.033	0.0495	0	0	0	0.2061	0	0	0
k__Eukaryota; p__Mucoromycota; c__Mucoromycetes; o__Mucorales; f__Lichtheimiaceae; g__Lichtheimia; s__Lichtheimia corymbifera	0	0	0.0945	0	0	0	0	0.112	0.1679	0	0	0	0.2499	0	0	0
k__Eukaryota; p__Mucoromycota; c__Mucoromycetes; o__Mucorales; f__Lichtheimiaceae; g__Lichtheimia; s__Lichtheimia ramosa	0	0	0.5328	0	0	0	0	0.1353	0	0	0	0	0	0	0	0
k__Eukaryota; p__Mucoromycota; c__Mucoromycetes; o__Mucorales; f__Mucoraceae; g__Mucor; s__Mucor ambiguus	0	0	0.4196	0	0	0.6609	0	0.6217	0.497	0	0.1061	0	0.6656	0	0	0
k__Eukaryota; p__Mucoromycota; c__Mucoromycetes; o__Mucorales; f__Mucoraceae; g__Parasitella; s__Parasitella parasitica*	0	0	0.2684	0.7119	0.4012	0.2248	0.8305	0.8944	0.0316	0	0	0	0.8627	0	0	0
k__Eukaryota; p__Mucoromycota; c__Mucoromycetes; o__Mucorales; f__Phycomycetaceae; g__Phycomyces; s__Phycomyces blakesleeanus	0	0	0.0945	0.059	0.0729	0.0744	0.0542	0.2241	0	0	0	0	0	0	0	0
k__Eukaryota; p__Mucoromycota; c__Mucoromycetes; o__Mucorales; f__Rhizopodaceae; g__Rhizopus; s__Rhizopus delemar	0	0	0.2434	0.1989	0	0	0.2793	0.4513	0.1258	0	0	0	0.362	0	0	0
k__Eukaryota; p__Mucoromycota; c__Mucoromycetes; o__Mucorales; f__Rhizopodaceae; g__Rhizopus; s__Rhizopus microsporus	0	0	0	0	0	5.1679	0	0	0	0	0	0	0	0	0	0
k__Eukaryota; p__NA; c__Dinophyceae; o__Peridiniales; f__Kryptoperidiniaceae; g__Kryptoperidinium; s__Kryptoperidinium foliaceum*	0	0	0.05	0	0	0.2363	0	0	0.7996	0	0	0	0	0	0	0
k__Eukaryota; p__NA; c__Dinophyceae; o__Suessiales; f__Symbiodiniaceae; g__Symbiodinium; s__Symbiodinium microadriaticum	0	0	3.7441	0	0.7825	2.2254	0	5.7292	1.4048	0	0	0	5.0803	0	0	0
k__Eukaryota; p__NA; c__Eustigmatophyceae	0	0	78.9272	1.6522	1.3584	0.373	1.5801	87.5796	0.036	0	0	0	1.3532	0	0	0
k__Eukaryota; p__NA; c__Eustigmatophyceae; o__Eustigmatales	0	0	14.0884	0	0.0529	0.0128	0.1017	14.4167	0	0	0	0	0.0642	0	0	0
k__Eukaryota; p__NA; c__Eustigmatophyceae; o__Eustigmatales; f__Monodopsidaceae	0	0.0998	47.7835	0.4658	0.7115	0.5967	0.9955	57.4631	0.5044	0.0759	0.0435	0	1.2978	0	0	0.0392
k__Eukaryota; p__NA; c__Eustigmatophyceae; o__Eustigmatales; f__Monodopsidaceae; g__Microchloropsis; s__Microchloropsis salina*	0	0	1.6499	0.0115	0	0.0842	0	5.2248	0	0	0	0	0	0	0	0
k__Eukaryota; p__NA; c__Eustigmatophyceae; o__Eustigmatales; f__Monodopsidaceae; g__Nannochloropsis	0	0	13.1707	0.05	0.0941	0	0.1321	13.3608	0	0	0	0	0	0	0	0
k__Eukaryota; p__NA; c__Eustigmatophyceae; o__Eustigmatales; f__Monodopsidaceae; g__Nannochloropsis; s__Nannochloropsis gaditana	0	0	2.3523	0	0	0	0	6.0427	0	0	0	0	0	0	0	0
k__Eukaryota; p__NA; c__Eustigmatophyceae; o__Goniochloridales; f__NA; g__Trachydiscus*; s__Trachydiscus minutus*	0	0	8.1915	0.0205	0.0729	0	0.1651	9.4052	0	0	0	0	0.0569	0	0	0
k__Eukaryota; p__NA; c__Eustigmatophyceae; o__NA; f__NA; g__NA; s__Eustigmatophyceae sp. Bat 8/9-7w	0	0	0.5823	0	0	0	0	0.1457	0	0	0	0	0	0	0	0
k__Eukaryota; p__NA; c__Haptophyceae; o__Prymnesiales; f__Chrysochromulinaceae; g__Chrysochromulina; s__Chrysochromulina sp. CCMP291	0	0	0	0	0	0.8195	0	0	0	0	0	0	0	0	0	0
k__Eukaryota; p__NA; c__Ichthyosporea; o__Ichthyophonida; f__NA; g__Sphaeroforma; s__Sphaeroforma arctica	0	0	0.1516	0	0	0	0	0.2695	0	0	0	0	0	0	0	0
k__Eukaryota; p__NA; c__Labyrinthulomycetes; o__NA; f__Thraustochytriaceae; g__Hondaea; s__Hondaea fermentalgiana*	0	0.0252	0.6043	0	0	5.2857	0	0.8906	0	0	0.1318	0.0279	0	0	0	0.0594
k__Eukaryota; p__NA; c__NA; o__Acytosteliales; f__Acytosteliaceae; g__Acytostelium; s__Acytostelium leptosomum	0	0	0.0322	0	0	1.3939	0	0.0764	0.9796	0	0	0	0.1022	0	0	0
k__Eukaryota; p__NA; c__NA; o__Choanoflagellida; f__Salpingoecidae; g__Monosiga; s__Monosiga brevicollis	0	0	0.3438	0.2441	0.6032	0.154	0.6728	0.5514	0.3473	0	0	0	0.3101	0	0	0
k__Eukaryota; p__NA; c__NA; o__Choanoflagellida; f__Salpingoecidae; g__Salpingoeca; s__Salpingoeca rosetta	0	0	0.3973	0	0	0	0	0.2661	0	0	0	0	0	0	0	0
k__Eukaryota; p__NA; c__NA; o__Kinetoplastida	0	0	0	0	0.5829	0	0	0	0	0	0	0	0	0	0	0
k__Eukaryota; p__NA; c__NA; o__Kinetoplastida; f__Bodonidae; g__Bodo; s__Bodo saltans	0	0	0.3605	0	0	0	0	0.0611	0	0	0	0	0	0	0	0
k__Eukaryota; p__NA; c__NA; o__Kinetoplastida; f__Trypanosomatidae	0	0	0.1154	0	0	0	0	0.2737	0	0	0	0	0	0	0	0
k__Eukaryota; p__NA; c__NA; o__Kinetoplastida; f__Trypanosomatidae; g__Angomonas; s__Angomonas deanei	0.0357	0.6087	0.1377	0.3068	0.3562	5.8217	0.3845	0.3223	0.2955	0.1028	0.2582	0.0961	0.3938	0	0.0211	0.3237
k__Eukaryota; p__NA; c__NA; o__Kinetoplastida; f__Trypanosomatidae; g__Leptomonas; s__Leptomonas pyrrhocoris	0	0	0	0	0	0	0	0	0.5205	0	0	0	0	0	0	0
k__Eukaryota; p__NA; c__NA; o__Kinetoplastida; f__Trypanosomatidae; g__Strigomonas; s__Strigomonas culicis	0.0764	0.3153	0.4856	0.3866	1.0253	14.0259	0.443	0.4532	0.122	0.0178	0.2553	0.1813	1.1461	0	0.018	0.3188
k__Eukaryota; p__NA; c__NA; o__Kinetoplastida; f__Trypanosomatidae; g__Trypanosoma; s__Trypanosoma vivax*	0	0.0723	1.9544	2.2708	2.0803	1.2621	4.592	1.9547	0.9508	0	0.3783	0	4.9657	0	0	0
k__Eukaryota; p__NA; c__NA; o__Longamoebia; f__Acanthamoebidae; g__Acanthamoeba; s__Acanthamoeba castellanii	0	0	0.4779	0	0.4101	0.1882	0	0	0.8961	0	0	0	0.5685	0	0	0
k__Eukaryota; p__NA; c__NA; o__NA; f__Entamoebidae; g__Entamoeba*	0	0	0	0	0	0.1548	0	0	0	0	0	0	0.3119	0	0	0
k__Eukaryota; p__NA; c__NA; o__NA; f__Entamoebidae; g__Entamoeba; s__Entamoeba histolytica	0.6236	1.2321	1.2542	0	0.0373	4.5317	0.063	1.2795	0	0.4934	1.0252	4.1706	0.1988	0.0907	0.0434	3.5327
k__Eukaryota; p__NA; c__NA; o__NA; f__NA; g__NA; s__fungal sp. No.14919	0	0	0	0	0	10.7922	0	0	0	0	0	0	0	0	0	0
k__Eukaryota; p__NA; c__NA; o__NA; f__Reticulomyxidae; g__Reticulomyxa*; s__Reticulomyxa filosa*	0	0	0.2513	0.1744	0.1293	0.088	0.032	0.0662	0	0	0	0	0.1181	0	0	0
k__Eukaryota; p__NA; c__NA; o__NA; f__Vannellidae; g__Vannella; s__Vannella croatica	0	0	0	0	0	0.3763	0	0	0	0	0	0	0	0	0	0
k__Eukaryota; p__NA; c__NA; o__Trichomonadida; f__Trichomonadidae; g__Trichomonas; s__Trichomonas vaginalis	0.2403	0.0731	0	0	0	0	0	0	0	0.2937	0.0955	0	0	0.0604	0.0791	0.0905
k__Eukaryota; p__NA; c__Oomycetes	0	0	1.5679	0.1164	2.656	0.1991	0.1222	1.3317	0	0	0	0	0.1124	0	0	0
k__Eukaryota; p__NA; c__Oomycetes; o__Albuginales; f__Albuginaceae; g__Albugo; s__Albugo candida	0	0.0438	0	0	0.9604	0.1783	0.1298	0	0.8043	0	0	0	0.5984	0	0	0
k__Eukaryota; p__NA; c__Oomycetes; o__Albuginales; f__Albuginaceae; g__Albugo; s__Albugo laibachii	0	0	0	0	0.2398	0	0	0	0	0	0	0	0.274	0	0	0
k__Eukaryota; p__NA; c__Oomycetes; o__Peronosporales; f__Peronosporaceae	0	0.0559	0.3357	0.1193	0.7807	0.1139	0.1096	0.5672	0	0	0	0	0.0764	0	0	0
k__Eukaryota; p__NA; c__Oomycetes; o__Peronosporales; f__Peronosporaceae; g__Nothophytophthora; s__Nothophytophthora sp. Chile5	0	0	0.3904	0.0614	0	0	0	1.1474	0	0	0	0	0	0	0	0
k__Eukaryota; p__NA; c__Oomycetes; o__Peronosporales; f__Peronosporaceae; g__Phytophthora	0	0	1.5749	0.6735	2.7094	1.1453	0.3722	1.6934	0.35	0	0	0	0.4321	0	0	0
k__Eukaryota; p__NA; c__Oomycetes; o__Peronosporales; f__Peronosporaceae; g__Phytophthora; s__Phytophthora cactorum	0	0	0	0	0.3686	0	0	0	0	0	0	0	0	0	0	0
k__Eukaryota; p__NA; c__Oomycetes; o__Peronosporales; f__Peronosporaceae; g__Phytophthora; s__Phytophthora infestans	0	0	0.4667	0	0	0	0.2181	0.7576	0	0	0	0	0	0	0	0
k__Eukaryota; p__NA; c__Oomycetes; o__Peronosporales; f__Peronosporaceae; g__Phytophthora; s__Phytophthora megakarya	0	0	0.1927	0	0.027	0	0	0.8263	0	0	0	0	0.0185	0	0	0
k__Eukaryota; p__NA; c__Oomycetes; o__Peronosporales; f__Peronosporaceae; g__Phytophthora; s__Phytophthora nicotianae	0	0	0.4916	0	0	0	0	0.5231	0	0	0	0	0	0	0	0
k__Eukaryota; p__NA; c__Oomycetes; o__Peronosporales; f__Peronosporaceae; g__Phytophthora; s__Phytophthora palmivora	0	0	0.3823	0.2545	0.2458	0.3763	0.5482	0.4343	0.9694	0	0	0	1.2832	0	0	0
k__Eukaryota; p__NA; c__Oomycetes; o__Peronosporales; f__Peronosporaceae; g__Phytophthora; s__Phytophthora parasitica	2.4598	1.7237	2.0636	0	0.024	3.5666	0.3276	2.7219	0	2.9211	3.4116	1.9315	0.0164	2.402	2.1296	1.6076
k__Eukaryota; p__NA; c__Oomycetes; o__Peronosporales; f__Peronosporaceae; g__Phytophthora; s__Phytophthora sojae	0	0	0.7352	0	1.4412	0.0968	0	1.2215	0.0728	0	0	0	0	0	0	0
k__Eukaryota; p__NA; c__Oomycetes; o__Peronosporales; f__Peronosporaceae; g__Plasmopara; s__Plasmopara halstedii	0	0	0.5813	0	1.5888	0.1908	0	1.025	0.4305	0	0	0	0.2562	0	0	0
k__Eukaryota; p__NA; c__Oomycetes; o__Pythiales; f__Pythiaceae; g__Pythium; s__Pythium insidiosum	0	0.0078	4.2625	4.867	4.5513	13.0416	2.9999	5.4781	8.5594	0	0	0	19.781	0	0	0
k__Eukaryota; p__NA; c__Oomycetes; o__Saprolegniales; f__Saprolegniaceae	0	0	0.3707	0	0	0	0	0.3736	0	0	0	0	0	0	0	0
k__Eukaryota; p__NA; c__Oomycetes; o__Saprolegniales; f__Saprolegniaceae; g__Achlya; s__Achlya hypogyna	0	0	0.0887	0.2214	0.4104	0.419	0.4069	0.3679	0.105	0	0	0	0.7033	0	0	0
k__Eukaryota; p__NA; c__Oomycetes; o__Saprolegniales; f__Saprolegniaceae; g__Aphanomyces	0	0	0.2416	0	0	0	0	0.3437	0	0	0	0	0	0	0	0
k__Eukaryota; p__NA; c__Oomycetes; o__Saprolegniales; f__Saprolegniaceae; g__Aphanomyces; s__Aphanomyces astaci	0	0	0.5817	0.8692	0.8578	0.8053	1.8376	2.0775	0.3396	0	0	0	1.9922	0	0	0
k__Eukaryota; p__NA; c__Oomycetes; o__Saprolegniales; f__Saprolegniaceae; g__Aphanomyces; s__Aphanomyces invadans	0	0.0241	0.3727	1.1899	0.5761	0.2285	1.3552	0.1961	0.516	0	0	0	1.2707	0	0	0
k__Eukaryota; p__NA; c__Oomycetes; o__Saprolegniales; f__Saprolegniaceae; g__Thraustotheca; s__Thraustotheca clavata*	0	0	0.3634	0	0	0	0	0.4787	0	0	0	0	0	0	0	0
k__Eukaryota; p__NA; c__Pelagophyceae; o__Pelagomonadales; f__NA; g__Aureococcus; s__Aureococcus anophagefferens*	0	0	0.0945	0	0	0	0	0.3735	0	0	0	0	0	0	0	0
k__Eukaryota; p__NA; c__Phaeophyceae; o__Ectocarpales; f__Ectocarpaceae; g__Ectocarpus; s__Ectocarpus siliculosus	0	0	0.6611	0.0335	0	0.1055	0.0307	0.4364	0.0317	0	0	0	0.2692	0	0	0
k__Eukaryota; p__Nematoda	0	0	0	0	0	0.7343	0	0	0	0	0	0	0	0	0	0
k__Eukaryota; p__Nematoda; c__Chromadorea	0	0	1.2153	0.2494	1.2181	10.5487	0.3946	1.6147	0.2281	0	0	0	0.5471	0	0	0
k__Eukaryota; p__Nematoda; c__Chromadorea; o__Rhabditida	0.2714	0.7777	0.4715	0.1279	0.7276	7.9196	0	0.8257	1.2734	0.271	0.8041	0.1313	0.758	0.0468	0	1.0783
k__Eukaryota; p__Nematoda; c__Chromadorea; o__Rhabditida; f__Anisakidae; g__Anisakis; s__Anisakis simplex	0.0824	0.0421	0.1103	0.1377	0.3113	2.291	0	0.1291	0.3018	0	0	0.0931	0.3483	0	0	0.1985
k__Eukaryota; p__Nematoda; c__Chromadorea; o__Rhabditida; f__Neodiplogasteridae; g__Pristionchus; s__Pristionchus pacificus	0	0	0.5181	1.1688	0.7533	1.6538	1.9204	0.7017	0.5797	0	0	0	0.9679	0	0	0
k__Eukaryota; p__Nematoda; c__Chromadorea; o__Rhabditida; f__Onchocercidae	0	0	0	0	0	0.5154	0	0	0	0	0	0	0	0	0	0
k__Eukaryota; p__Nematoda; c__Chromadorea; o__Rhabditida; f__Onchocercidae; g__Brugia; s__Brugia malayi	0	0	0.5161	0	0	0	0	0.5098	0	0	0	0	0	0	0	0
k__Eukaryota; p__Nematoda; c__Chromadorea; o__Rhabditida; f__Onchocercidae; g__Brugia; s__Brugia pahangi	0.167	0.2773	7.0507	12.8969	12.9625	6.6692	18.5122	9.7615	6.9891	0.0973	0.6693	0	23.4445	0	0	0.1005
k__Eukaryota; p__Nematoda; c__Chromadorea; o__Rhabditida; f__Onchocercidae; g__Brugia; s__Brugia timori	13.4061	9.4791	8.2863	1.5739	4.0291	28.1243	3.8304	9.8853	7.537	13.1029	16.5299	6.9442	11.5313	11.2215	12.1233	9.0775
k__Eukaryota; p__Nematoda; c__Chromadorea; o__Rhabditida; f__Onchocercidae; g__Onchocerca; s__Onchocerca ochengi	1.687	7.1282	1.958	0	0.1979	0	0	2.063	0	1.2194	3.5996	8.1859	0	0.1278	0.1568	7.6108
k__Eukaryota; p__Nematoda; c__Chromadorea; o__Rhabditida; f__Onchocercidae; g__Wuchereria; s__Wuchereria bancrofti*	0.3012	1.0195	6.0488	4.5714	0.9162	12.8202	0.9038	6.4123	2.6428	0.2237	0.5535	0.1325	1.2041	0.0669	0.1112	1.2677
k__Eukaryota; p__Nematoda; c__Chromadorea; o__Rhabditida; f__Oxyuridae; g__Enterobius; s__Enterobius vermicularis	0.7437	3.0379	0.9242	0.4538	0.3738	16.4675	0.417	1.4693	0.1435	0.7767	2.2656	3.115	0.9516	0	0	6.5301
k__Eukaryota; p__Nematoda; c__Chromadorea; o__Rhabditida; f__Rhabditidae; g__Caenorhabditis; s__Caenorhabditis brenneri	0.0222	0.0566	0.0585	0	0	0.1382	0.235	0	0.2079	0	0	0.025	0	0.0534	0	0
k__Eukaryota; p__Nematoda; c__Chromadorea; o__Rhabditida; f__Rhabditidae; g__Caenorhabditis; s__Caenorhabditis nigoni	0	0	0.8569	0.4797	0.7039	0.9047	0.5083	0.4628	0.455	0	0	0	1.0733	0	0	0
k__Eukaryota; p__Nematoda; c__Chromadorea; o__Rhabditida; f__Rhabditidae; g__Caenorhabditis; s__Caenorhabditis remanei	5.5739	13.7329	5.8239	1.6072	1.9063	10.4408	1.1196	8.9265	3.4534	3.232	10.6827	10.9381	2.0231	1.6137	1.6838	12.1893
k__Eukaryota; p__Nematoda; c__Chromadorea; o__Rhabditida; f__Rhabditidae; g__Diploscapter; s__Diploscapter pachys	81.0374	53.3292	32.217	3.3804	5.3761	575.428	5.3294	43.799	16.5493	75.4673	93.6389	72.1008	8.0602	58.011	63.1588	65.0074
k__Eukaryota; p__Nematoda; c__Chromadorea; o__Rhabditida; f__Steinernematidae; g__Steinernema; s__Steinernema carpocapsae	0	0	0	0	0	1.0249	0	0	0	0	0	0	0	0	0	0
k__Eukaryota; p__Nematoda; c__Chromadorea; o__Rhabditida; f__Strongyloididae; g__Strongyloides; s__Strongyloides ratti	0	0	0.1593	0.1989	0	0.1254	0.3655	0.3304	0	0	0	0	0.2527	0	0	0
k__Eukaryota; p__Nematoda; c__Chromadorea; o__Rhabditida; f__Thelaziidae; g__Thelazia; s__Thelazia callipaeda	0	0	0.1703	0	0.2628	0.1341	0.2931	0	0	0	0	0	0.3603	0	0	0
k__Eukaryota; p__Nematoda; c__Chromadorea; o__Rhabditida; f__Toxocaridae; g__Toxocara; s__Toxocara canis	291.75	1314.36	669.273	1057.31	555.262	233.532	425.428	874.255	750.168	198.45	616.231	311.985	13.1085	60.7011	61.7607	98.4524
k__Eukaryota; p__Nematoda; c__Chromadorea; o__Strongylida	0	0	1.8905	1.2466	1.3561	2.0004	1.8176	1.9914	0.0679	0	0	0	2.4659	0	0	0
k__Eukaryota; p__Nematoda; c__Chromadorea; o__Strongylida; f__Ancylostomatidae; g__Ancylostoma	0	0	0.2688	0.5872	0.6988	0.533	1.5757	0.3244	0.613	0	0	0	0.8736	0	0	0
k__Eukaryota; p__Nematoda; c__Chromadorea; o__Strongylida; f__Ancylostomatidae; g__Ancylostoma; s__Ancylostoma caninum	0	0	0	0	0	0.176	0	0	0	0	0	0	0	0	0	0
k__Eukaryota; p__Nematoda; c__Chromadorea; o__Strongylida; f__Ancylostomatidae; g__Ancylostoma; s__Ancylostoma ceylanicum	0	0	0.804	2.7866	2.2395	1.3917	2.0714	2.0993	0.4208	0	0	0	2.5363	0	0	0
k__Eukaryota; p__Nematoda; c__Chromadorea; o__Strongylida; f__Ancylostomatidae; g__Ancylostoma; s__Ancylostoma duodenale	0	0	0.1217	0.4647	0.4175	0.1067	0.3651	0.3049	0	0	0	0	0.5224	0	0	0
k__Eukaryota; p__Nematoda; c__Chromadorea; o__Strongylida; f__Ancylostomatidae; g__Necator; s__Necator americanus	0	0.3411	0	0	0.4576	1.9242	0	0	0	0	0.0468	0	0	0	0	0.1686
k__Eukaryota; p__Nematoda; c__Chromadorea; o__Strongylida; f__Chabertiidae; g__Oesophagostomum; s__Oesophagostomum dentatum	0	0	0.4842	0.8854	0.9511	0.0698	1.1631	0.4143	0	0	0	0	0.9746	0	0	0
k__Eukaryota; p__Nematoda; c__Chromadorea; o__Strongylida; f__Haemonchidae; g__Haemonchus; s__Haemonchus contortus	0	0	0.1036	0.5823	0.4797	0.1632	0.4161	0.3071	0.1227	0	0	0	0.4384	0	0	0
k__Eukaryota; p__Nematoda; c__Chromadorea; o__Strongylida; f__Haemonchidae; g__Teladorsagia; s__Teladorsagia circumcincta	0	0	0.3369	0.7286	0.2204	0.2251	0.8644	0.2781	0.2618	0	0	0	0.563	0	0	0
k__Eukaryota; p__Nematoda; c__Chromadorea; o__Strongylida; f__Heligmonellidae; g__Nippostrongylus; s__Nippostrongylus brasiliensis	0	0	0	0.6444	0.5308	0.5049	0.4934	0.102	0.1019	0	0	0	0.8187	0	0	0
k__Eukaryota; p__Nematoda; c__Chromadorea; o__Strongylida; f__Heligmosomatidae; g__Heligmosomoides; s__Heligmosomoides polygyrus	0	0	0.0434	0.691	0.5738	0.1369	0.1994	0.2317	0.7136	0	0	0	0.4622	0	0	0
k__Eukaryota; p__Nematoda; c__Enoplea; o__Dioctophymatida; f__Soboliphymatidae; g__Soboliphyme; s__Soboliphyme baturini	219.673	345.443	82.1709	54.0347	43.7036	418.468	443.208	122.608	576.101	59.6519	238.043	130.149	18.4575	126.342	26.3255	16.6308
k__Eukaryota; p__Nematoda; c__Enoplea; o__Trichinellida; f__Trichinellidae; g__Trichinella*	0.4783	1.3248	80.7681	140.115	129.525	71.2406	176.132	113.988	58.8256	0.2344	2.3569	0.3064	208.923	0.5506	0.0539	0.1179
k__Eukaryota; p__Nematoda; c__Enoplea; o__Trichinellida; f__Trichinellidae; g__Trichinella; s__Trichinella britovi	0	0.0515	0	0	0	0.1397	0	0	0	0	0	0	0	0	0	0
k__Eukaryota; p__Nematoda; c__Enoplea; o__Trichinellida; f__Trichinellidae; g__Trichinella; s__Trichinella murrelli	0	0	0.1422	0	0	0	0.3262	0	0	0.1568	0	0.0608	0.6014	0.1298	0.413	0.3888
k__Eukaryota; p__Nematoda; c__Enoplea; o__Trichinellida; f__Trichinellidae; g__Trichinella; s__Trichinella nativa	0	0	0.1178	0	0	0	0.2028	0	0	0	0	0	0.3738	0	0	0
k__Eukaryota; p__Nematoda; c__Enoplea; o__Trichinellida; f__Trichinellidae; g__Trichinella; s__Trichinella papuae	0	0	0	0	0.0983	0.1004	0	0.2266	0.3773	0	0	0	0.4717	0	0	0
k__Eukaryota; p__Nematoda; c__Enoplea; o__Trichinellida; f__Trichinellidae; g__Trichinella; s__Trichinella patagoniensis	0	14.3436	0.2665	0	0	0.1522	0	0.336	0	8.5427	26.2664	3.8562	0	0.0883	0	3.6822
k__Eukaryota; p__Nematoda; c__Enoplea; o__Trichinellida; f__Trichinellidae; g__Trichinella; s__Trichinella pseudospiralis	0	0	7.1949	10.482	11.4208	6.2531	15.7984	10.6864	5.1402	0	0	0	22.6971	0	0	0
k__Eukaryota; p__Nematoda; c__Enoplea; o__Trichinellida; f__Trichinellidae; g__Trichinella; s__Trichinella sp. T6	0	0	1.4301	1.6323	2.0888	0.5888	1.5193	1.2167	0.3768	0	0	0	3.5314	0	0	0
k__Eukaryota; p__Nematoda; c__Enoplea; o__Trichinellida; f__Trichinellidae; g__Trichinella; s__Trichinella spiralis	0	0	1.7511	2.9119	4.6765	2.1296	6.1409	2.6724	2.2974	0	0	0	5.4143	0	0	0
k__Eukaryota; p__Nematoda; c__Enoplea; o__Trichinellida; f__Trichuridae; g__Trichuris*	0	0	0.358	0.6414	0	0.1594	0.3747	0.3872	0	0	0	0	0.3291	0	0	0
k__Eukaryota; p__Nematoda; c__Enoplea; o__Trichinellida; f__Trichuridae; g__Trichuris; s__Trichuris suis	0	0	0.6361	0.7939	0.084	0.329	0.4996	0.1936	0.9747	0	0	0	0.3166	0	0	0
k__Eukaryota; p__Nematoda; c__Enoplea; o__Trichinellida; f__Trichuridae; g__Trichuris; s__Trichuris trichiura	0.8373	1.1172	0.0486	0.5468	0.075	1.0538	0	0.2162	0.4281	1.8973	0.8701	1.4711	1.9926	2.3007	2.3615	1.5681
k__Eukaryota; p__Orthonectida; c__NA; o__NA; f__Rhopaluridae*; g__Intoshia*; s__Intoshia linei*	0	0	0.0896	0	0	0	0.3881	0.1718	0	0	0	0	0.2044	0	0	0
k__Eukaryota; p__Perkinsozoa; c__NA; o__Perkinsida; f__Perkinsidae; g__Perkinsus; s__Perkinsus marinus	0	0	1.5806	4.1208	0.3285	0.1737	0.2085	1.6	0.9728	0	0	0	0.459	0	0	0
k__Eukaryota; p__Perkinsozoa; c__NA; o__Perkinsida; f__Perkinsidae; g__Perkinsus; s__Perkinsus sp. BL_2016	0	0	0.2591	0	0	0	0	0.0614	0	0	0	0	0	0	0	0
k__Eukaryota; p__Placozoa; c__NA; o__NA; f__Trichoplacidae; g__Trichoplax*	0	0	0.0869	0.217	0.7373	0.4106	0.5981	0.7548	0.1029	0	0	0	0.4594	0	0	0
k__Eukaryota; p__Placozoa; c__NA; o__NA; f__Trichoplacidae; g__Trichoplax; s__Trichoplax adhaerens	0	0	0.2762	0	0	0	0	0.2806	0	0	0	0	0	0	0	0
k__Eukaryota; p__Platyhelminthes	0	0	0.3935	0.4914	0.3903	0.1328	0.8385	0.3999	0.1332	0	0	0	0.4162	0	0	0
k__Eukaryota; p__Platyhelminthes; c__Cestoda; o__Cyclophyllidea	0	0	1.0604	1.5995	1.9881	0.7424	0.5996	2.6538	0.628	0	0	0	0.6693	0	0	0
k__Eukaryota; p__Platyhelminthes; c__Cestoda; o__Cyclophyllidea; f__Hymenolepididae; g__Hymenolepis; s__Hymenolepis microstoma	0	0	0.2024	0	0	0	0	0.12	0	0	0	0	0	0	0	0
k__Eukaryota; p__Platyhelminthes; c__Cestoda; o__Cyclophyllidea; f__Taeniidae; g__Taenia; s__Taenia asiatica	0	0	0.1977	0.1235	0.5339	0	0.397	0.1172	0	0	0	0	0.6273	0	0	0
k__Eukaryota; p__Platyhelminthes; c__Cestoda; o__Diphyllobothriidea; f__Diphyllobothriidae; g__Schistocephalus; s__Schistocephalus solidus	0	0	0.192	0.5274	0.5332	0.4234	0.6168	0.2276	0.1819	0	0	0	1.0964	0	0	0
k__Eukaryota; p__Platyhelminthes; c__Monogenea; o__Polystomatidea; f__Polystomatidae; g__Protopolystoma; s__Protopolystoma xenopodis	0	0	0.8936	1.4943	1.939	1.1539	2.6983	2.1141	0.6024	0	0	0	3.0789	0	0	0
k__Eukaryota; p__Platyhelminthes; c__Rhabditophora; o__Macrostomida; f__Macrostomidae; g__Macrostomum; s__Macrostomum lignano	0	0	0.4403	0	0	0	0	0.1688	0	0	0	0	0	0	0	0
k__Eukaryota; p__Platyhelminthes; c__Trematoda; o__Opisthorchiida; f__Opisthorchiidae; g__Opisthorchis; s__Opisthorchis viverrini	0	0	0	0	0	4.6679	0	0	0	0	0	0	0	0	0	0
k__Eukaryota; p__Platyhelminthes; c__Trematoda; o__Strigeidida; f__Clinostomidae*	0	0.236	0	0	0	0	0	0	0	0	0.0617	0	0	0	0	0
k__Eukaryota; p__Platyhelminthes; c__Trematoda; o__Strigeidida; f__Clinostomidae; g__Clinostomum; s__Clinostomum complanatum	0.0603	0.208	0	0	0.1229	0	0	0	0	0	0	0	0	0.0727	0	0
k__Eukaryota; p__Platyhelminthes; c__Trematoda; o__Strigeidida; f__Schistosomatidae; g__Schistosoma	0	0.0594	2.0539	1.603	2.674	1.0111	2.6511	1.674	1.0644	0	0.2331	0	4.8876	0	0.0343	0
k__Eukaryota; p__Platyhelminthes; c__Trematoda; o__Strigeidida; f__Schistosomatidae; g__Schistosoma; s__Schistosoma japonicum	0.0228	0.1396	3.7171	4.474	6.4924	3.3699	8.8053	5.4011	3.0382	0	0.0608	0.1029	10.4329	0	0	0.1097
k__Eukaryota; p__Platyhelminthes; c__Trematoda; o__Strigeidida; f__Schistosomatidae; g__Schistosoma; s__Schistosoma mansoni	12.0866	16.2915	7.2904	2.5465	3.235	31.2488	48.5804	6.3255	40.6127	3.6894	11.5269	7.8683	1.3605	6.384	1.3726	1.2641
k__Eukaryota; p__Platyhelminthes; c__Trematoda; o__Strigeidida; f__Schistosomatidae; g__Schistosoma; s__Schistosoma margrebowiei	0.1173	0	0.6074	1.0245	1.1172	0.6412	1.2754	0.8286	0.076	0.0684	0.2744	0	1.0832	0	0	0
k__Eukaryota; p__Porifera; c__Demospongiae; o__Haplosclerida; f__Niphatidae; g__Amphimedon; s__Amphimedon queenslandica	0	0	0.5718	0.429	0.7441	0.5788	0.8026	0.1525	1.1595	0	0	0	1.2001	0	0	0
k__Eukaryota; p__Priapulida; c__Priapulimorpha; o__Priapulimorphida; f__Priapulidae; g__Priapulus; s__Priapulus caudatus	0	0.1155	4.5054	7.4553	7.5375	4.1346	7.9382	5.8602	2.7503	0.0367	0.525	0	15.9272	0	0	0
k__Eukaryota; p__Rhodophyta; c__Bangiophyceae; o__Bangiales; f__Bangiaceae; g__Porphyra; s__Porphyra umbilicalis	0	0	0	0	0	1.6926	0.1994	0	0.2058	0	0	0	0.0919	0	0	0
k__Eukaryota; p__Rhodophyta; c__Florideophyceae; o__Gigartinales; f__Gigartinaceae; g__Chondrus; s__Chondrus crispus	0	0	0.1574	0.5941	0.2681	0.3292	1.1811	0.4139	0.0835	0	0	0	1.1778	0	0	0
k__Eukaryota; p__Rotifera; c__Bdelloidea; o__Adinetida; f__Adinetidae; g__Adineta; s__Adineta vaga	0	0	0	0	0	0.553	0	0	0	0	0	0	0	0	0	0
k__Eukaryota; p__Rotifera; c__Monogononta; o__Ploima; f__Brachionidae; g__Brachionus; s__Brachionus koreanus	0	0	0.3982	0	0	0	0	0	0	0	0	0	0	0	0	0
k__Eukaryota; p__Rotifera; c__Monogononta; o__Ploima; f__Brachionidae; g__Brachionus; s__Brachionus plicatilis	0	0.0594	10.6804	7.0021	7.6848	2.9402	8.8382	11.6099	1.6985	0	0	0	11.9221	0	0	0
k__Eukaryota; p__Streptophyta	25.4984	34.9455	2055.08	520.848	6351.33	4780.28	1077.01	2626.18	3215.27	13.2737	36.6251	40.0944	2646.04	6.5622	5.6324	71.59
k__Eukaryota; p__Streptophyta; c__Charophyceae; o__Charales; f__Characeae; g__Chara; s__Chara braunii	0	0.0105	0.9332	1.7335	2.2543	0.6337	0.8944	2.5528	1.7878	0	0	0	2.9123	0	0	0
k__Eukaryota; p__Streptophyta; c__Klebsormidiophyceae; o__Klebsormidiales; f__Klebsormidiaceae; g__Klebsormidium; s__Klebsormidium nitens	0	0	1.2636	0.0643	0	0.4399	0	1.2558	0.122	0	0	0	0.2723	0	0	0
k__Eukaryota; p__Streptophyta; c__Liliopsida	1.0154	1.0288	0.5032	0.5313	2.1213	3.7145	7.2525	0.6446	5.1439	0.1345	0.9291	0.3328	0.8905	0	0.0754	0.1645
k__Eukaryota; p__Streptophyta; c__Liliopsida; o__Alismatales; f__Zosteraceae; g__Zostera; s__Zostera marina	0	0	0.0753	0.0201	0.0332	0.747	0.0123	0.0892	1.4755	0	0	0	0.0569	0	0	0
k__Eukaryota; p__Streptophyta; c__Liliopsida; o__Arecales; f__Arecaceae; g__Cocos; s__Cocos nucifera*	0	0	0.5376	0	3.4215	3.2812	0.1542	0.6373	0	0	0	0	0.5685	0	0	0
k__Eukaryota; p__Streptophyta; c__Liliopsida; o__Arecales; f__Arecaceae; g__Elaeis; s__Elaeis guineensis	0.1536	0	0.0614	0	0.0626	0	0	0	0.0728	0	0	0	0.1949	0	0	0
k__Eukaryota; p__Streptophyta; c__Liliopsida; o__Arecales; f__Arecaceae; g__Phoenix; s__Phoenix dactylifera	0	0	0	0	0	0.1158	1.287	0	0	0	0	0	0	0	0	0
k__Eukaryota; p__Streptophyta; c__Liliopsida; o__Asparagales; f__Asparagaceae; g__Asparagus; s__Asparagus officinalis	0.0504	0.3307	0.7291	0.2085	3.1547	4.7725	1.5614	1.3526	2.6558	0.1175	0.4054	0.1708	1.7339	0	0	0.1821
k__Eukaryota; p__Streptophyta; c__Liliopsida; o__Asparagales; f__Orchidaceae	0	0	0	0	0	0.129	0	0.1942	0	0	0	0	0	0	0	0
k__Eukaryota; p__Streptophyta; c__Liliopsida; o__Asparagales; f__Orchidaceae; g__Apostasia; s__Apostasia shenzhenica	0	0	0.7348	0.0493	1.8725	2.2662	0.2989	0.7626	2.5091	0	0	0	0.8108	0	0	0
k__Eukaryota; p__Streptophyta; c__Liliopsida; o__Asparagales; f__Orchidaceae; g__Dendrobium; s__Dendrobium catenatum	0	0	0.8385	0.071	4.6205	4.3996	0.1948	1.1376	2.6051	0	0.0372	0.0157	1.5088	0	0	0.0335
k__Eukaryota; p__Streptophyta; c__Liliopsida; o__Asparagales; f__Orchidaceae; g__Phalaenopsis; s__Phalaenopsis aphrodite	0	0	0.7898	0.1943	1.2926	4.4428	0.151	0.5959	2.561	0	0	0	1.2784	0	0	0
k__Eukaryota; p__Streptophyta; c__Liliopsida; o__Asparagales; f__Orchidaceae; g__Phalaenopsis; s__Phalaenopsis equestris	0	0	0	0	0	0	0	0.0428	0.4709	0	0	0	0	0	0	0
k__Eukaryota; p__Streptophyta; c__Liliopsida; o__Dioscoreales; f__Dioscoreaceae	0.1661	0	0	0	0.0677	0.0346	0	0	0	0	0	0	0	0	0	0
k__Eukaryota; p__Streptophyta; c__Liliopsida; o__Dioscoreales; f__Dioscoreaceae; g__Dioscorea	1.9181	0.0475	0.0307	0.6667	1.181	0.9592	0.1057	0.1457	0.3638	0.0542	0.0311	0	0.1624	0.0842	0	0.084
k__Eukaryota; p__Streptophyta; c__Liliopsida; o__Dioscoreales; f__Dioscoreaceae; g__Dioscorea; s__Dioscorea nipponica	0.0757	0	0	0	0.1543	0	0	0	0	0	0	0	0	0	0	0
k__Eukaryota; p__Streptophyta; c__Liliopsida; o__Poales	0	0.4155	0.0979	0.3901	0.3659	2.3468	6.2297	0.1714	0.1327	0.1836	1.0348	0.1814	0.3826	0.0113	0.1097	0.1021
k__Eukaryota; p__Streptophyta; c__Liliopsida; o__Poales; f__Bromeliaceae; g__Ananas; s__Ananas comosus	0.1759	0.7922	1.5021	0.3644	7.0112	8.486	1.9305	1.4704	2.3373	0.1187	0.3458	0.2551	2.9877	0.0209	0.0617	0.3525
k__Eukaryota; p__Streptophyta; c__Liliopsida; o__Poales; f__Poaceae	1.3294	22.1422	3.4481	2.6606	9.1943	38.0139	56.917	4.2242	15.1674	7.979	21.5342	2.1846	7.6439	0.322	0.6199	3.929
k__Eukaryota; p__Streptophyta; c__Liliopsida; o__Poales; f__Poaceae; g__Aegilops; s__Aegilops tauschii	0	1.7037	0	0	0	0.1667	0.4028	0.0214	0	4.9099	4.7961	0.6258	0	0	0	0.6806
k__Eukaryota; p__Streptophyta; c__Liliopsida; o__Poales; f__Poaceae; g__Bambusa; s__Bambusa oldhamii	0	0	0	0	0	0.088	0.3204	0	0	0	0	0	0	0	0	0
k__Eukaryota; p__Streptophyta; c__Liliopsida; o__Poales; f__Poaceae; g__Brachypodium; s__Brachypodium distachyon	0.1694	1.0216	0.0597	0	0.0922	1.7038	0.1645	0.1816	0.9419	1.0659	0.7255	0.5957	1.5526	0.0176	0	0.6428
k__Eukaryota; p__Streptophyta; c__Liliopsida; o__Poales; f__Poaceae; g__Cenchrus; s__Cenchrus ciliaris	0	0.1524	0	0	0	0.2068	0.678	0	0	0	0.2657	0.0561	0.0694	0	0	0.0599
k__Eukaryota; p__Streptophyta; c__Liliopsida; o__Poales; f__Poaceae; g__Dichanthelium; s__Dichanthelium oligosanthes	0	0.0462	0.1195	0	0.1843	0.1882	0.5482	0	0	0	0.2417	0	0	0	0.0534	0.0544
k__Eukaryota; p__Streptophyta; c__Liliopsida; o__Poales; f__Poaceae; g__Eragrostis; s__Eragrostis curvula	0.7925	2.4649	1.1849	0.2712	1.4156	3.952	1.9867	2.2282	1.1777	0.5604	2.4505	1.9992	0.3375	0.449	0.2874	2.4401
k__Eukaryota; p__Streptophyta; c__Liliopsida; o__Poales; f__Poaceae; g__Hordeum; s__Hordeum vulgare	0.07	2.9754	0	0	0	0	0	0.0292	0	2.0414	6.3807	0.8897	0	0	0	0.7528
k__Eukaryota; p__Streptophyta; c__Liliopsida; o__Poales; f__Poaceae; g__NA; s__Triticum aestivum/Thinopyrum intermedium alien addition line*	0	0.1109	0	0	0	0	0	0	0	0.6636	0.5996	0.2519	0	0	0	0.0769
k__Eukaryota; p__Streptophyta; c__Liliopsida; o__Poales; f__Poaceae; g__Oryza	0	0	0.0675	0.9887	0	6.7545	12.6152	0.2146	0.3626	0	0	0	0.261	0	0	0
k__Eukaryota; p__Streptophyta; c__Liliopsida; o__Poales; f__Poaceae; g__Oryza; s__Oryza australiensis	0	0	0.0121	0.0607	0	0.5549	1.0872	0.0288	0	0	0	0	0.0128	0	0	0
k__Eukaryota; p__Streptophyta; c__Liliopsida; o__Poales; f__Poaceae; g__Oryza; s__Oryza minuta	0	0	0.4195	0	2.994	2.2305	0.1203	0.9948	0.7454	0	0	0	0.9429	0	0	0
k__Eukaryota; p__Streptophyta; c__Liliopsida; o__Poales; f__Poaceae; g__Oryza; s__Oryza sativa	8.4146	12.9326	5.014	1.793	3.4153	39.7759	12.3398	6.9349	8.5834	5.8483	9.8865	10.7663	3.135	5.2039	3.721	11.5522
k__Eukaryota; p__Streptophyta; c__Liliopsida; o__Poales; f__Poaceae; g__Panicum; s__Panicum hallii	0.2276	2.3452	5.7694	1.2163	12.0934	18.8133	10.0936	6.377	23.6283	0.3418	2.0132	0.2976	7.4268	0.0548	0.1007	0.668
k__Eukaryota; p__Streptophyta; c__Liliopsida; o__Poales; f__Poaceae; g__Panicum; s__Panicum miliaceum	0.1515	2.3972	0.0717	0	0.2885	2.7788	1.7307	0.1133	0.2087	0.3937	0.7173	0.3996	0.0989	0.0596	0	1.2899
k__Eukaryota; p__Streptophyta; c__Liliopsida; o__Poales; f__Poaceae; g__Phyllostachys; s__Phyllostachys edulis	0.0119	0.7605	0	0.0394	0	0.6457	1.2727	0	0	0	0.1277	0	0.0167	0	0.0071	0.0288
k__Eukaryota; p__Streptophyta; c__Liliopsida; o__Poales; f__Poaceae; g__Setaria; s__Setaria italica	0	0.1217	0	0	0	0.1673	0.6091	0	0	0	0.1061	0	0	0	0	0
k__Eukaryota; p__Streptophyta; c__Liliopsida; o__Poales; f__Poaceae; g__Setaria; s__Setaria viridis	0	0	0	0	0	0	0.6882	0	0	0.2342	0	0	0	0	0	0
k__Eukaryota; p__Streptophyta; c__Liliopsida; o__Poales; f__Poaceae; g__Sorghum; s__Sorghum bicolor	0.4772	1.3085	0.124	0.2016	0.5309	1.2129	1.2312	0	1.6409	0.1395	0.3433	0.4835	0.6954	0.0678	0.1068	0.576
k__Eukaryota; p__Streptophyta; c__Liliopsida; o__Poales; f__Poaceae; g__Triticum	0.0749	1.7689	0	0.0471	0.1746	0.1188	0.1298	0.0894	0	3.0376	5.7288	0.7	0	0	0	0.5371
k__Eukaryota; p__Streptophyta; c__Liliopsida; o__Poales; f__Poaceae; g__Triticum; s__Triticum aestivum	0.0247	11.5953	0.0377	0	0	0.184	0.5194	0.1049	0	16.7479	25.5964	3.5766	0	0	0	3.5684
k__Eukaryota; p__Streptophyta; c__Liliopsida; o__Poales; f__Poaceae; g__Triticum; s__Triticum monococcum	0	0.7759	0	0	0	0	0	0	0	0.5349	1.4073	0.1212	0	0	0	0.214
k__Eukaryota; p__Streptophyta; c__Liliopsida; o__Poales; f__Poaceae; g__Triticum; s__Triticum turgidum	0.022	3.7063	0	0	0	0.1522	0.4435	0	0	3.6745	5.5643	0.8005	0	0	0	1.0129
k__Eukaryota; p__Streptophyta; c__Liliopsida; o__Poales; f__Poaceae; g__Triticum; s__Triticum urartu	0	5.7624	0	0	0	0.0954	0	0	0	6.7722	12.871	2.1838	0	0	0.0442	2.4644
k__Eukaryota; p__Streptophyta; c__Liliopsida; o__Poales; f__Poaceae; g__Zea	0.661	60.641	0.3277	0	0	0	0.5162	0	1.3143	0.581	17.7473	0.568	1.1235	0.2215	0.6646	2.1531
k__Eukaryota; p__Streptophyta; c__Liliopsida; o__Poales; f__Poaceae; g__Zea; s__Zea diploperennis	0	0.372	0	0	0	0	0	0	0	0	0	0	0	0	0	0
k__Eukaryota; p__Streptophyta; c__Liliopsida; o__Poales; f__Poaceae; g__Zea; s__Zea mays	8.2885	122.179	3.1523	0.6832	1.3558	20.0427	8.0044	4.5905	4.6617	6.844	51.095	8.0725	5.3449	6.2869	5.2659	12.0401
k__Eukaryota; p__Streptophyta; c__Liliopsida; o__Zingiberales; f__Musaceae; g__Ensete; s__Ensete ventricosum	30.565	20.257	13.8175	1.4692	3.6127	29.8904	3.2858	18.4094	2.9503	28.0571	37.4174	32.0283	1.9868	18.5059	21.5043	30.5713
k__Eukaryota; p__Streptophyta; c__Liliopsida; o__Zingiberales; f__Musaceae; g__Musa; s__Musa acuminata	0	0	0.1462	0	1.2447	0.5149	0.0977	0.2019	0.289	0	0	0	0.3032	0	0	0
k__Eukaryota; p__Streptophyta; c__Liliopsida; o__Zingiberales; f__Musaceae; g__Musa; s__Musa balbisiana	0.2746	0.5501	1.4807	0.5874	3.3616	10.7123	2.9667	1.8339	12.6124	0.0709	0.7873	0.0919	3.8279	0	0	0.1713
k__Eukaryota; p__Streptophyta; c__Lycopodiopsida; o__Selaginellales; f__Selaginellaceae; g__Selaginella; s__Selaginella moellendorffii	0	0	0.0515	0.0643	0.0795	0.2434	0	0.1221	0.183	0	0	0	0.4358	0	0	0
k__Eukaryota; p__Streptophyta; c__Marchantiopsida; o__Marchantiales; f__Marchantiaceae; g__Marchantia; s__Marchantia polymorpha	0	0	1.2679	0	2.5507	2.8257	0.3178	0.9885	1.0269	0	0	0	1.6539	0	0	0
k__Eukaryota; p__Streptophyta; c__NA; o__Amborellales; f__Amborellaceae*; g__Amborella*; s__Amborella trichopoda*	0	0.0992	3.3291	0.2907	10.9637	10.2321	2.0174	3.2305	6.29	0.1084	0	0	4.2095	0	0	0
k__Eukaryota; p__Streptophyta; c__NA; o__Apiales; f__Apiaceae	0	0	0	0	0	0.2672	0	0	11.0072	0	0	0	0	0.0538	0	0
k__Eukaryota; p__Streptophyta; c__NA; o__Apiales; f__Apiaceae; g__Bupleurum; s__Bupleurum falcatum	0	0	0.6741	0	4.1954	5.2357	0.3042	0.7477	1.5099	0	0	0	0.6444	0	0	0
k__Eukaryota; p__Streptophyta; c__NA; o__Apiales; f__Apiaceae; g__Daucus	0	0	0	0	0	0.0224	0	0	4.4831	0	0	0	0	0	0	0
k__Eukaryota; p__Streptophyta; c__NA; o__Apiales; f__Apiaceae; g__Daucus; s__Daucus carota	0	0.2347	31.571	2.5194	97.995	91.1869	13.5851	37.4417	176.693	0.1965	0.0115	0.0855	40.6836	0.0913	0	0.1489
k__Eukaryota; p__Streptophyta; c__NA; o__Apiales; f__Apiaceae; g__Hansenia	0	0	0	0	0	0	0	0	1.5918	0	0	0	0	0	0	0
k__Eukaryota; p__Streptophyta; c__NA; o__Asterales; f__Asteraceae	0.0728	0	11.555	0.5522	39.7232	32.0972	4.438	14.699	19.9881	0.0424	0	0.0411	15.7366	0	0	0
k__Eukaryota; p__Streptophyta; c__NA; o__Asterales; f__Asteraceae; g__Artemisia; s__Artemisia annua	0	0	0.3055	0.5786	1.7149	1.9617	0.3378	0.8695	4.1785	0	0	0	0.534	0	0	0
k__Eukaryota; p__Streptophyta; c__NA; o__Asterales; f__Asteraceae; g__Cynara; s__Cynara cardunculus	0	0	0.2951	0	0	0.5675	0.9489	0.3153	1.0516	0	0.0418	0	0	0	0	0
k__Eukaryota; p__Streptophyta; c__NA; o__Asterales; f__Asteraceae; g__Dahlia; s__Dahlia pinnata	0	0	0.2325	0	0.2391	0	0	0	0.1836	0	0	0	0.0819	0	0	0
k__Eukaryota; p__Streptophyta; c__NA; o__Asterales; f__Asteraceae; g__Helianthus; s__Helianthus annuus	0.2246	0	2.6866	0.2838	11.7361	7.7737	1.1669	3.9011	3.6663	0	0	0	2.5367	0	0	0
k__Eukaryota; p__Streptophyta; c__NA; o__Asterales; f__Asteraceae; g__Lactuca; s__Lactuca sativa	0	0.0471	4.4406	0.1408	20.282	16.5472	2.1835	6.3185	11.5904	0	0.1776	0	6.9953	0	0	0
k__Eukaryota; p__Streptophyta; c__NA; o__Brassicales; f__Bataceae; g__Batis*; s__Batis maritima*	0	0	3.9073	0.1466	25.8341	22.1518	1.297	5.856	6.1963	0	0	0	6.8301	0	0	0
k__Eukaryota; p__Streptophyta; c__NA; o__Brassicales; f__Brassicaceae	0	0.0335	4.8973	0.5249	20.4642	15.4338	3.5741	7.1958	11.3625	0	0.1116	0	7.2854	0	0	0
k__Eukaryota; p__Streptophyta; c__NA; o__Brassicales; f__Brassicaceae; g__Arabidopsis; s__Arabidopsis lyrata	0	0	1.2525	0	4.1716	3.8694	0.0858	0.6766	1.8503	0	0	0	1.449	0	0	0
k__Eukaryota; p__Streptophyta; c__NA; o__Brassicales; f__Brassicaceae; g__Arabidopsis; s__Arabidopsis thaliana	0	0	0.1608	0	2.2945	2.2512	0.5534	1.258	0.8569	0	0	0	0.5951	0	0	0
k__Eukaryota; p__Streptophyta; c__NA; o__Brassicales; f__Brassicaceae; g__Arabis; s__Arabis alpina	0.4942	2.0545	2.9189	0.2852	6.4061	12.4857	0.7755	4.459	3.0437	0.639	0.9587	1.0334	3.311	0.0405	0.0427	2.0461
k__Eukaryota; p__Streptophyta; c__NA; o__Brassicales; f__Brassicaceae; g__Brassica	0	0.011	4.4544	0.4428	17.2599	11.0022	1.9696	5.4335	6.3565	0	0	0	5.8746	0	0	0
k__Eukaryota; p__Streptophyta; c__NA; o__Brassicales; f__Brassicaceae; g__Brassica; s__Brassica cretica	0	0	7.347	0.3605	30.0056	21.2626	3.1596	11.8124	13.1759	0	0	0	11.4014	0	0	0
k__Eukaryota; p__Streptophyta; c__NA; o__Brassicales; f__Brassicaceae; g__Brassica; s__Brassica napus	0	0	0.9821	0	3.2017	2.6555	1.111	1.3401	0.9827	0	0	0	2.105	0	0	0
k__Eukaryota; p__Streptophyta; c__NA; o__Brassicales; f__Brassicaceae; g__Brassica; s__Brassica nigra	0	0.0378	0.4887	0	1.0557	2.0784	0.1121	0.4055	2.5469	0	0	0	0.4652	0	0	0
k__Eukaryota; p__Streptophyta; c__NA; o__Brassicales; f__Brassicaceae; g__Brassica; s__Brassica oleracea	0	0	0.743	0.1579	5.4837	3.3682	0.6677	1.2735	1.2283	0	0	0	2.0891	0	0	0
k__Eukaryota; p__Streptophyta; c__NA; o__Brassicales; f__Brassicaceae; g__Brassica; s__Brassica rapa	0	0.2214	0	0	1.5721	0.5328	0.3158	0	0.1717	0.4418	1.0696	0.2473	0.3266	0	0	0.0938
k__Eukaryota; p__Streptophyta; c__NA; o__Brassicales; f__Brassicaceae; g__Camelina; s__Camelina sativa	0	0	2.2317	0.0587	7.2557	4.1611	0.7912	3.0755	2.9969	0	0	0	3.529	0	0	0
k__Eukaryota; p__Streptophyta; c__NA; o__Brassicales; f__Brassicaceae; g__Eutrema; s__Eutrema salsugineum	0	0	0.1201	0	0.8526	0.9083	0.0276	0.2278	0.2277	0	0	0	0.4833	0	0	0
k__Eukaryota; p__Streptophyta; c__NA; o__Brassicales; f__Brassicaceae; g__Raphanus; s__Raphanus sativus	0	0	0.0497	0	0.1534	0.3133	0.0742	0.1917	0.0589	0	0	0	0.0684	0	0	0
k__Eukaryota; p__Streptophyta; c__NA; o__Brassicales; f__Cleomaceae; g__Tarenaya; s__Tarenaya hassleriana	0	0	0.0657	0	0	0	0	0.1168	0	0	0	0	0.3472	0	0	0
k__Eukaryota; p__Streptophyta; c__NA; o__Caryophyllales; f__Caryophyllaceae; g__Silene	0	0	0	0	0	0.0774	0	0	0.6986	0	0	0	0	0	0	0
k__Eukaryota; p__Streptophyta; c__NA; o__Caryophyllales; f__Chenopodiaceae	0.1467	0.4068	4.4935	0.0746	14.5587	13.0997	1.5794	5.1405	6.0741	0.2051	0	0.3976	4.3516	0	0	0.0706
k__Eukaryota; p__Streptophyta; c__NA; o__Caryophyllales; f__Chenopodiaceae; g__Beta	0	0	0.0804	0	0.8682	1.5194	0.0922	0.1906	9.4082	0	0	0	0.6801	0	0	0
k__Eukaryota; p__Streptophyta; c__NA; o__Caryophyllales; f__Chenopodiaceae; g__Beta; s__Beta vulgaris	0.3584	1.6912	6.3085	1.196	13.6969	45.3399	2.3077	9.7875	11.4783	0.7254	1.1919	1.9738	4.6091	0.1507	0.1148	1.932
k__Eukaryota; p__Streptophyta; c__NA; o__Caryophyllales; f__Chenopodiaceae; g__Chenopodium; s__Chenopodium quinoa	0	0	2.614	0.7221	5.1613	8.6878	1.125	2.2017	5.6819	0	0	0	2.7379	0	0	0
k__Eukaryota; p__Streptophyta; c__NA; o__Caryophyllales; f__Chenopodiaceae; g__Spinacia; s__Spinacia oleracea	0.4155	1.2769	0.04	0	0.3276	5.4929	0	0.1186	0.2515	0.9319	1.1536	1.3685	0	0	0.0894	1.5567
k__Eukaryota; p__Streptophyta; c__NA; o__Caryophyllales; f__Droseraceae; g__Dionaea; s__Dionaea muscipula*	0	0	0	0	0	0	0	0	0.9953	0	0	0	0	0	0	0
k__Eukaryota; p__Streptophyta; c__NA; o__Cucurbitales; f__Cucurbitaceae	0	0.2589	0.7656	0.028	3.5005	2.6313	0.5055	1.5126	1.6962	0.0542	0.1243	0	0.95	0	0.1039	0
k__Eukaryota; p__Streptophyta; c__NA; o__Cucurbitales; f__Cucurbitaceae; g__Bryonia; s__Bryonia dioica	0	0.141	0.632	0	4.0411	2.3222	0.328	0.8102	0.266	0	0	0	1.2273	0	0	0
k__Eukaryota; p__Streptophyta; c__NA; o__Cucurbitales; f__Cucurbitaceae; g__Cucumis	0	0.6884	0.508	0.2389	1.3634	2.7594	0.4871	1.1576	2.0114	0.1538	0.0968	0.2068	0.5288	0	0.0452	0.0616
k__Eukaryota; p__Streptophyta; c__NA; o__Cucurbitales; f__Cucurbitaceae; g__Cucumis; s__Cucumis melo	0	0	0.5194	0	1.2729	1.1839	0	0.3371	0.2306	0	0	0	0.4209	0	0	0
k__Eukaryota; p__Streptophyta; c__NA; o__Cucurbitales; f__Cucurbitaceae; g__Cucumis; s__Cucumis sativus	0.0658	0.1632	0.1414	0.091	0.6319	1.1566	0.0931	0.0974	0.5494	0.0383	0.1527	0.0371	0.4143	0	0	0
k__Eukaryota; p__Streptophyta; c__NA; o__Cucurbitales; f__Cucurbitaceae; g__Cucurbita	0	0	0	0.2177	0	0	0	0	0.2753	0.2051	0.1176	0	0	0	0	0
k__Eukaryota; p__Streptophyta; c__NA; o__Cucurbitales; f__Cucurbitaceae; g__Cucurbita; s__Cucurbita maxima	0	0	0.1049	0	3.2369	2.3131	0.6017	0.7461	0.3106	0	0	0	0.4437	0	0	0
k__Eukaryota; p__Streptophyta; c__NA; o__Cucurbitales; f__Cucurbitaceae; g__Cucurbita; s__Cucurbita pepo	0	0	0.0935	0	0.6251	0.54	0.1788	0.0739	0.1476	0	0	0	0.2307	0	0	0
k__Eukaryota; p__Streptophyta; c__NA; o__Cucurbitales; f__Cucurbitaceae; g__Momordica; s__Momordica charantia	0	0	3.7502	0.4545	13.036	9.6524	1.1249	4.8313	5.2534	0	0	0	4.4302	0	0	0
k__Eukaryota; p__Streptophyta; c__NA; o__Ericales; f__Actinidiaceae; g__Actinidia; s__Actinidia chinensis	0.3593	0	1.093	0.1804	5.8922	6.1612	0.7889	1.606	1.1471	0	0	0	1.4328	0	0	0
k__Eukaryota; p__Streptophyta; c__NA; o__Ericales; f__Theaceae; g__Camellia; s__Camellia sinensis	0	0	3.1244	0.3741	19.3383	12.4074	1.8742	5.3822	6.8533	0	0	0	5.2353	0	0	0
k__Eukaryota; p__Streptophyta; c__NA; o__Fabales	0	0	0.0443	0.0554	0	0.838	0.0509	0	0.0525	0	0	0	0.0469	0	0	0
k__Eukaryota; p__Streptophyta; c__NA; o__Fabales; f__Fabaceae	0	0.1299	6.3154	1.8147	19.957	28.0178	4.2789	5.9136	12.4543	0	0.4413	0.2138	5.5715	0.0913	0.1341	0
k__Eukaryota; p__Streptophyta; c__NA; o__Fabales; f__Fabaceae; g__Abrus; s__Abrus precatorius	1.0128	0	0.1691	0.2223	0	0.4041	0.1386	0.2864	0.5437	0	0	0	0.0511	0	0	0
k__Eukaryota; p__Streptophyta; c__NA; o__Fabales; f__Fabaceae; g__Ammopiptanthus; s__Ammopiptanthus mongolicus	0	0	0.352	0	0.3587	4.7072	0	0.6889	0.1377	0	0	0	0	0	0	0
k__Eukaryota; p__Streptophyta; c__NA; o__Fabales; f__Fabaceae; g__Arachis	0	0	0.5317	0.0985	2.48	2.8943	0.1891	1.462	1.1019	0	0	0	1.051	0	0	0
k__Eukaryota; p__Streptophyta; c__NA; o__Fabales; f__Fabaceae; g__Arachis; s__Arachis duranensis	0	0	0.0891	0	0.274	0.4747	0.0767	0.0243	1.4911	0	0	0	0.5435	0	0	0
k__Eukaryota; p__Streptophyta; c__NA; o__Fabales; f__Fabaceae; g__Arachis; s__Arachis hypogaea	0	0	0.7667	0.3011	4.0881	7.5737	0.4485	0.766	3.5582	0	0	0	1.7885	0	0	0
k__Eukaryota; p__Streptophyta; c__NA; o__Fabales; f__Fabaceae; g__Cajanus; s__Cajanus cajan	0	0.0032	2.6998	0.2132	7.7168	5.8635	0.773	2.6378	3.9993	0	0	0	3.2105	0	0	0
k__Eukaryota; p__Streptophyta; c__NA; o__Fabales; f__Fabaceae; g__Cicer; s__Cicer arietinum	0	0	2.1774	0.3258	7.7617	7.91	0.6442	2.6421	5.9772	0	0	0	2.813	0	0	0
k__Eukaryota; p__Streptophyta; c__NA; o__Fabales; f__Fabaceae; g__Glycine	0	0.0861	2.2034	0.7823	7.5737	19.719	1.4672	2.7062	15.3745	0.1308	0.15	0.1585	5.729	0	0	0.2028
k__Eukaryota; p__Streptophyta; c__NA; o__Fabales; f__Fabaceae; g__Glycine; s__Glycine max	0	0	0.4774	0.2887	1.1838	1.604	1.0611	0.7446	0.4934	0	0	0	0.4686	0	0	0
k__Eukaryota; p__Streptophyta; c__NA; o__Fabales; f__Fabaceae; g__Glycine; s__Glycine soja	0	0	0.8822	0.0102	9.4294	6.561	0.3829	1.2198	4.0563	0	0	0.0728	2.7278	0	0	0
k__Eukaryota; p__Streptophyta; c__NA; o__Fabales; f__Fabaceae; g__Lotus; s__Lotus japonicus	0	0	0	0	0	0.5081	0	0	0	0	0	0	0	0	0	0
k__Eukaryota; p__Streptophyta; c__NA; o__Fabales; f__Fabaceae; g__Lupinus; s__Lupinus angustifolius	0	0	0.3024	0	0.1314	2.5069	0.0977	0.0871	0	0	0	0	0.2188	0	0	0
k__Eukaryota; p__Streptophyta; c__NA; o__Fabales; f__Fabaceae; g__Medicago; s__Medicago truncatula	0.0276	2.1593	2.3377	0.1436	11.0402	9.2079	1.4479	3.2375	3.2876	0.1878	1.0462	0.0312	3.1317	0.0333	0.0163	0.1072
k__Eukaryota; p__Streptophyta; c__NA; o__Fabales; f__Fabaceae; g__Mucuna; s__Mucuna pruriens	0	0.1318	1.971	0.1603	8.0327	7.825	1.0201	2.9356	4.5138	0	0.2584	0	2.4355	0	0	0
k__Eukaryota; p__Streptophyta; c__NA; o__Fabales; f__Fabaceae; g__Phaseolus; s__Phaseolus vulgaris	0	0.0344	4.4173	0.0741	0.6401	1.3886	0.6237	4.6241	0.7813	0	0.1101	0	0.5453	0	0	0
k__Eukaryota; p__Streptophyta; c__NA; o__Fabales; f__Fabaceae; g__Prosopis; s__Prosopis alba	0	0	0.6089	0	3.5389	2.9655	0.5625	0.862	0.9932	0	0	0	0.7231	0	0	0
k__Eukaryota; p__Streptophyta; c__NA; o__Fabales; f__Fabaceae; g__Spatholobus; s__Spatholobus suberectus	0	0	0	0.4315	0	0.4839	0.6168	0	5.0938	0	0	0	0	0	0	0
k__Eukaryota; p__Streptophyta; c__NA; o__Fabales; f__Fabaceae; g__Styphnolobium; s__Styphnolobium japonicum	0	0	0.2057	0.1007	0.448	2.1179	0.1435	0.0689	0.5495	0	0	0	0.0497	0	0	0
k__Eukaryota; p__Streptophyta; c__NA; o__Fabales; f__Fabaceae; g__Trifolium	0	0.1518	1.277	0	4.2751	4.132	1.3572	1.916	1.967	0	0.2589	0	1.826	0	0	0.1089
k__Eukaryota; p__Streptophyta; c__NA; o__Fabales; f__Fabaceae; g__Trifolium; s__Trifolium pratense	0	0	1.7514	0.0994	6.7156	7.5091	0.8936	2.4624	2.5663	0	0	0	1.3811	0	0	0
k__Eukaryota; p__Streptophyta; c__NA; o__Fabales; f__Fabaceae; g__Trifolium; s__Trifolium subterraneum	0	0	2.8203	0.6074	17.5889	15.3356	1.4783	3.5837	4.604	0	0	0	5.8116	0	0	0
k__Eukaryota; p__Streptophyta; c__NA; o__Fabales; f__Fabaceae; g__Vicia; s__Vicia faba	0	0	0.4175	0.0859	2.5769	4.3622	0.0958	0.297	1.0467	0	0	0	1.0156	0	0	0
k__Eukaryota; p__Streptophyta; c__NA; o__Fabales; f__Fabaceae; g__Vigna	0	0	0	0	0.1735	0.2214	0.0322	0.1666	0.2996	0	0	0	0.0892	0	0	0
k__Eukaryota; p__Streptophyta; c__NA; o__Fabales; f__Fabaceae; g__Vigna; s__Vigna angularis	0	0	0.8835	0	2.2873	6.8775	0.1451	0.9349	0.774	0	0	0	1.8873	0	0	0
k__Eukaryota; p__Streptophyta; c__NA; o__Fabales; f__Fabaceae; g__Vigna; s__Vigna radiata	0	0	0.0614	0	0.5688	0.1935	0	0.0728	0	0	0	0	0.065	0	0	0
k__Eukaryota; p__Streptophyta; c__NA; o__Fabales; f__Fabaceae; g__Vigna; s__Vigna unguiculata	0.407	0.9096	0.7441	0.3576	1.4786	5.9745	2.0267	0.9011	3.4917	0.0949	0.3045	0.0736	1.6433	0	0.0999	0.2311
k__Eukaryota; p__Streptophyta; c__NA; o__Fagales	0	0	0.496	0.0808	2.6023	2.0631	0.1271	0.5705	0.816	0	0	0	0.8176	0	0	0
k__Eukaryota; p__Streptophyta; c__NA; o__Fagales; f__Fagaceae; g__Quercus; s__Quercus suber	0	0	2.9635	0.1528	15.1306	10.8519	0.9017	4.3771	2.9291	0	0	0	5.1204	0	0	0
k__Eukaryota; p__Streptophyta; c__NA; o__Fagales; f__Juglandaceae; g__Juglans; s__Juglans regia	0	0.1604	1.5378	0.2219	6.9861	7.0586	0.7782	2.8242	3.0424	0	0.2097	0	2.6218	0	0	0
k__Eukaryota; p__Streptophyta; c__NA; o__Gentianales; f__Rubiaceae; g__Coffea	0	0	0.9233	0.0571	2.0551	1.5583	0.2014	1.2781	0.879	0	0	0	1.0196	0	0	0
k__Eukaryota; p__Streptophyta; c__NA; o__Gentianales; f__Rubiaceae; g__Coffea; s__Coffea arabica	0	0	0.2587	0	0.7484	0.6112	0.2226	0.4983	0.1149	0	0	0	0.513	0	0	0
k__Eukaryota; p__Streptophyta; c__NA; o__Lamiales	0	0	0.0522	0	0.2149	0.4923	0.1598	0.3922	0	0	0	0	0.1841	0	0	0
k__Eukaryota; p__Streptophyta; c__NA; o__Lamiales; f__Bignoniaceae; g__Handroanthus; s__Handroanthus impetiginosus	0	0	2.2366	0.0275	6.8947	7.4546	1.0349	2.1518	3.9468	0	0	0	2.3965	0	0	0
k__Eukaryota; p__Streptophyta; c__NA; o__Lamiales; f__Gesneriaceae; g__Dorcoceras; s__Dorcoceras hygrometricum	0	0	0.5645	0	0.3968	8.3832	0.1832	1.0854	1.8674	0	0	0	0.9735	0	0	0
k__Eukaryota; p__Streptophyta; c__NA; o__Lamiales; f__Lamiaceae; g__Salvia; s__Salvia miltiorrhiza	0	0	1.57	0.0746	8.0627	7.4932	0.3721	1.3717	3.5787	0	0	0	2.1758	0	0	0
k__Eukaryota; p__Streptophyta; c__NA; o__Lamiales; f__Lamiaceae; g__Salvia; s__Salvia splendens	0	0	0.3847	0	3.7692	2.0135	0	0.6096	0.3322	0	0	0	1.2149	0	0	0
k__Eukaryota; p__Streptophyta; c__NA; o__Lamiales; f__Lentibulariaceae; g__Genlisea; s__Genlisea aurea	0	0	0.1824	0.5617	2.575	2.8763	0.1652	0.8647	0.7355	0	0	0	0.6568	0	0	0
k__Eukaryota; p__Streptophyta; c__NA; o__Lamiales; f__Lentibulariaceae; g__Utricularia; s__Utricularia reniformis	0	0	0.3739	0	1.154	1.5217	0.2145	0.3325	1.3288	0	0	0	0.3955	0	0	0
k__Eukaryota; p__Streptophyta; c__NA; o__Lamiales; f__Oleaceae; g__Olea; s__Olea europaea	0	0.035	7.4817	2.0975	30.3151	20.3039	6.2857	9.1506	20.4878	0	0	0	10.0831	0	0	0
k__Eukaryota; p__Streptophyta; c__NA; o__Lamiales; f__Phrymaceae; g__Erythranthe; s__Erythranthe guttata	0	0	0.4507	0	0.5522	0.6595	0.0503	0.052	0.4004	0	0	0	0.4169	0	0	0
k__Eukaryota; p__Streptophyta; c__NA; o__Laurales; f__Lauraceae; g__Cinnamomum; s__Cinnamomum micranthum	0.0868	0.0752	1.7308	0.8454	8.9087	9.5985	2.3245	2.0996	7.4591	0	0	0	3.1741	0	0	0
k__Eukaryota; p__Streptophyta; c__NA; o__Malpighiales	0	0	0.4	0	1.3374	0.4201	0.2295	0.4742	0	0	0	0	0.5994	0	0	0
k__Eukaryota; p__Streptophyta; c__NA; o__Malpighiales; f__Euphorbiaceae	0	0	0	0	0	0	0	0	0	0	0	0	0.1639	0	0	0
k__Eukaryota; p__Streptophyta; c__NA; o__Malpighiales; f__Euphorbiaceae; g__Hevea; s__Hevea brasiliensis	0	0.0254	0.9959	0.1395	4.7159	2.873	0.8836	1.1145	1.0998	0	0	0	0.7454	0	0	0
k__Eukaryota; p__Streptophyta; c__NA; o__Malpighiales; f__Euphorbiaceae; g__Jatropha; s__Jatropha curcas	0	0	0	0	0	0.3816	0.139	0.1108	0.5085	0	0	0	0	0	0	0
k__Eukaryota; p__Streptophyta; c__NA; o__Malpighiales; f__Euphorbiaceae; g__Manihot; s__Manihot esculenta	0	0	0.165	0	1.658	1.1935	0.0271	0.6992	0.3462	0	0	0	0.5582	0	0	0
k__Eukaryota; p__Streptophyta; c__NA; o__Malpighiales; f__Euphorbiaceae; g__Ricinus; s__Ricinus communis*	67.1426	40.5795	32.313	0.5586	30.7369	116.164	3.3599	42.2326	12.909	62.3175	75.7827	55.5781	7.7501	48.9298	49.4454	47.2447
k__Eukaryota; p__Streptophyta; c__NA; o__Malpighiales; f__Salicaceae	0	0	0	0	0.0717	0.3662	0	0	0.1101	0	0	0	0	0	0	0
k__Eukaryota; p__Streptophyta; c__NA; o__Malpighiales; f__Salicaceae; g__Populus	0.1569	0.2606	1.8842	0.1941	6.0918	15.5343	1.5207	1.1555	9.2917	0.1829	0	0.2659	4.7359	0.0946	0.139	0.2834
k__Eukaryota; p__Streptophyta; c__NA; o__Malpighiales; f__Salicaceae; g__Populus; s__Populus alba	0.3906	0.3887	9.4243	2.4209	37.181	32.1513	7.1322	12.236	44.5055	0.1546	0.0813	0.0115	12.3234	0	0	0
k__Eukaryota; p__Streptophyta; c__NA; o__Malpighiales; f__Salicaceae; g__Populus; s__Populus deltoides	0	0	0.4501	0.0431	2.8242	2.761	0.648	1.7201	0.5723	0	0	0	0.9806	0	0	0
k__Eukaryota; p__Streptophyta; c__NA; o__Malpighiales; f__Salicaceae; g__Populus; s__Populus euphratica	0	0	0.1246	0	0.5408	6.469	0	0.1818	0.2953	0	0	0.0096	0	0	0	0
k__Eukaryota; p__Streptophyta; c__NA; o__Malpighiales; f__Salicaceae; g__Populus; s__Populus trichocarpa	0	0	1.4698	0.4444	4.3057	4.4804	1.0394	2.708	3.324	0	0	0	2.6089	0	0	0
k__Eukaryota; p__Streptophyta; c__NA; o__Malvales; f__Malvaceae	0	0	0.3478	0	3.3765	1.1232	0.3694	0.7806	1.0593	0	0	0	0.7715	0	0	0
k__Eukaryota; p__Streptophyta; c__NA; o__Malvales; f__Malvaceae; g__Corchorus	0	0	0	0	0	0	0	0	0.7053	0	0	0	0	0	0	0
k__Eukaryota; p__Streptophyta; c__NA; o__Malvales; f__Malvaceae; g__Corchorus; s__Corchorus capsularis	0	0	3.8294	0.6723	15.1494	11.3206	2.0906	3.4173	5.3059	0	0	0	3.898	0	0	0
k__Eukaryota; p__Streptophyta; c__NA; o__Malvales; f__Malvaceae; g__Corchorus; s__Corchorus olitorius	224.792	135.871	93.2276	2.8733	7.0769	129.381	6.7613	128.791	11.656	198.137	251.385	191.117	2.4259	152.055	158.73	186.443
k__Eukaryota; p__Streptophyta; c__NA; o__Malvales; f__Malvaceae; g__Durio; s__Durio zibethinus	0	0	0.0558	0	0.6032	0.176	0	0	0.1985	0	0	0	0	0	0	0
k__Eukaryota; p__Streptophyta; c__NA; o__Malvales; f__Malvaceae; g__Gossypium	0	0	0	0	0	0.6452	0	0.0441	0	0	0	0	0	0	0	0
k__Eukaryota; p__Streptophyta; c__NA; o__Malvales; f__Malvaceae; g__Gossypium; s__Gossypium barbadense	0.6676	0.7437	9.2184	0.6869	38.1947	31.6388	4.7455	12.53	15.5091	0.2572	0.5303	0.0931	13.973	0	0	0.1489
k__Eukaryota; p__Streptophyta; c__NA; o__Malvales; f__Malvaceae; g__Gossypium; s__Gossypium hirsutum	20.9874	5.5447	6.1325	0.066	2.1913	15.9807	0.1974	7.2712	2.1121	21.0255	23.1497	8.7438	0.5437	17.3826	17.792	7.962
k__Eukaryota; p__Streptophyta; c__NA; o__Malvales; f__Malvaceae; g__Gossypium; s__Gossypium raimondii	0	0	2.6125	0.122	25.2343	18.4549	1.6005	3.9364	5.9423	0	0	0	4.7661	0	0	0
k__Eukaryota; p__Streptophyta; c__NA; o__Malvales; f__Malvaceae; g__Herrania; s__Herrania umbratica	0.3021	1.3218	0.451	0.3061	0.0488	11.344	0.2924	0.7979	0.9586	0.213	0.5449	0.4931	1.9295	0.0462	0.1375	0.8549
k__Eukaryota; p__Streptophyta; c__NA; o__Malvales; f__Malvaceae; g__Theobroma; s__Theobroma cacao	0	0	2.2733	0.197	5.9225	6.7198	0.5044	1.9792	2.4022	0	0	0	2.2716	0	0	0
k__Eukaryota; p__Streptophyta; c__NA; o__Myrtales; f__Lythraceae; g__Punica; s__Punica granatum	0	0.05	1.3981	0.5214	5.5481	4.6072	0.5999	1.7854	2.6949	0	0	0	1.3851	0	0	0
k__Eukaryota; p__Streptophyta; c__NA; o__Myrtales; f__Myrtaceae; g__Eucalyptus; s__Eucalyptus grandis	0	0	0.2368	0	2.2638	2.3252	0.1542	0.4396	0.6273	0	0	0	0.3198	0	0	0
k__Eukaryota; p__Streptophyta; c__NA; o__Oxalidales; f__Cephalotaceae; g__Cephalotus*; s__Cephalotus follicularis*	0	0.0078	11.3266	0.5695	49.571	30.846	3.8605	9.6966	15.9969	0	0	0	12.7583	0	0	0
k__Eukaryota; p__Streptophyta; c__NA; o__Pinales; f__Pinaceae*	0.0863	0.0331	0	0	0	0.2772	0.1307	0.0675	0.5906	0	0.1152	0.0244	0.6267	0.052	0	0
k__Eukaryota; p__Streptophyta; c__NA; o__Pinales; f__Pinaceae; g__Picea; s__Picea glauca	0	0	6.6603	0.5825	28.4336	26.2716	1.4026	6.3168	12.9298	0.0314	0	0	6.614	0	0	0
k__Eukaryota; p__Streptophyta; c__NA; o__Pinales; f__Pinaceae; g__Picea; s__Picea sitchensis	0	0	0	0	0	0	0	0	0.9362	0	0	0	0	0	0	0
k__Eukaryota; p__Streptophyta; c__NA; o__Pinales; f__Pinaceae; g__Pinus	0	0	0	0	0	0	0	0	0.4851	0	0	0	0	0	0	0
k__Eukaryota; p__Streptophyta; c__NA; o__Pinales; f__Pinaceae; g__Pinus; s__Pinus massoniana	0	0	0	0	0	0	0	0	0.5821	0	0	0	0	0	0	0
k__Eukaryota; p__Streptophyta; c__NA; o__Proteales; f__Nelumbonaceae; g__Nelumbo; s__Nelumbo nucifera	0.1959	0	0.1117	0.0628	0.5992	0.1981	0	0.096	0.6518	0	0	0	0.1064	0	0	0
k__Eukaryota; p__Streptophyta; c__NA; o__Proteales; f__Platanaceae; g__Platanus; s__Platanus occidentalis	0	0	0	0	0	0.2254	0	0	0	0	0	0	0.4529	0	0	0
k__Eukaryota; p__Streptophyta; c__NA; o__Ranunculales; f__Papaveraceae	0	0	0	0	0.1599	0.4897	0	0.1228	0	0	0	0	0.1096	0	0	0
k__Eukaryota; p__Streptophyta; c__NA; o__Ranunculales; f__Papaveraceae; g__Macleaya; s__Macleaya cordata	0.0423	0.0108	15.3202	1.3107	61.2696	44.5771	7.2341	23.245	27.9057	0.0739	0.0283	0.0716	24.2634	0	0.0749	0
k__Eukaryota; p__Streptophyta; c__NA; o__Ranunculales; f__Papaveraceae; g__Papaver; s__Papaver somniferum	0	0	0.248	0.0846	1.0272	0.9539	0.0514	0.9471	1.1712	0	0	0	0.3791	0	0	0
k__Eukaryota; p__Streptophyta; c__NA; o__Ranunculales; f__Ranunculaceae; g__Aquilegia; s__Aquilegia coerulea	0	0	0.7296	0	1.6498	1.7827	0.1298	0.9391	0.097	0	0	0	0.4127	0	0	0
k__Eukaryota; p__Streptophyta; c__NA; o__Rosales	0.0235	0.0809	77.64	4.4251	294.286	212.935	33.2647	97.0505	115.554	0	0.0628	0.0266	95.3719	0	0	0
k__Eukaryota; p__Streptophyta; c__NA; o__Rosales; f__Cannabaceae	0	0.1304	25.4918	2.383	96.8987	63.2583	12.4297	32.0038	34.7424	0	0	0.0616	33.7461	0	0.0215	0
k__Eukaryota; p__Streptophyta; c__NA; o__Rosales; f__Cannabaceae; g__Cannabis; s__Cannabis sativa*	0	0	0.1989	0	2.8	2.5061	0.2282	0.5599	0.3239	0	0	0	0.4206	0	0	0
k__Eukaryota; p__Streptophyta; c__NA; o__Rosales; f__Cannabaceae; g__Parasponia; s__Parasponia andersonii	0.0724	0.0555	28.0571	1.1578	110.905	75.8712	10.5221	39.8046	44.6109	0.0211	0.0725	0.4291	41.0647	0	0.0427	0.4356
k__Eukaryota; p__Streptophyta; c__NA; o__Rosales; f__Cannabaceae; g__Trema; s__Trema orientale	0	0.0209	27.7867	1.6702	100.075	72.4072	11.0773	33.9179	39.1421	0	0.0251	0	34.8961	0	0	0
k__Eukaryota; p__Streptophyta; c__NA; o__Rosales; f__Moraceae	0	0.003	0.294	0.7957	0.5116	2.8259	1.7553	0.2037	9.3044	0	0	0.0205	0.8906	0	0.0384	0
k__Eukaryota; p__Streptophyta; c__NA; o__Rosales; f__Moraceae; g__Broussonetia	0	0	0.1703	0.6106	0.21	0.8918	0.6413	0.0191	4.6679	0	0	0	0.2185	0	0	0
k__Eukaryota; p__Streptophyta; c__NA; o__Rosales; f__Moraceae; g__Morus; s__Morus notabilis	0	0.0314	87.9795	6.6311	313.159	226.084	37.0452	116.286	163.278	0	0	0	109.502	0	0	0
k__Eukaryota; p__Streptophyta; c__NA; o__Rosales; f__Rhamnaceae; g__Ziziphus; s__Ziziphus jujuba	0.4008	0.8063	4.4262	0.1837	17.1436	19.2016	1.6798	4.6593	2.9796	0.5791	0.9153	0.5791	4.7467	0	0.0274	0.2452
k__Eukaryota; p__Streptophyta; c__NA; o__Rosales; f__Rosaceae	0	0	10.5138	0.5864	36.9184	27.7355	3.8766	11.5479	15.4799	0	0	0	12.0331	0	0	0
k__Eukaryota; p__Streptophyta; c__NA; o__Rosales; f__Rosaceae; g__Fragaria; s__Fragaria vesca	0	0	0.1447	0	0.6633	0.3661	0	0.052	0.398	0	0	0	0	0	0	0
k__Eukaryota; p__Streptophyta; c__NA; o__Rosales; f__Rosaceae; g__Malus	0	0	0.6908	0	1.9483	1.3087	0.1438	0.5004	0	0	0	0	0.4523	0	0	0
k__Eukaryota; p__Streptophyta; c__NA; o__Rosales; f__Rosaceae; g__Malus; s__Malus baccata	0	0	2.9786	0	13.1936	8.2587	1.0106	4.0475	4.1702	0	0	0	4.2835	0	0	0
k__Eukaryota; p__Streptophyta; c__NA; o__Rosales; f__Rosaceae; g__Malus; s__Malus domestica	0.2246	0.0781	15.7157	0.8186	57.7292	41.8091	8.849	20.3763	24.6022	0	0.0798	0.0337	17.4549	0	0	0.036
k__Eukaryota; p__Streptophyta; c__NA; o__Rosales; f__Rosaceae; g__Malus; s__Malus yunnanensis	0	0	0.7083	0.5054	1.0929	4.6224	0.5805	0.5998	2.7566	0	0	0	1.9263	0	0	0
k__Eukaryota; p__Streptophyta; c__NA; o__Rosales; f__Rosaceae; g__Prunus	0	0	2.5489	0	8.153	6.6475	1.1218	3.0688	3.7506	0	0	0	3.4424	0	0	0
k__Eukaryota; p__Streptophyta; c__NA; o__Rosales; f__Rosaceae; g__Prunus; s__Prunus avium	0	0	5.161	0.2053	18.7578	12.1308	1.8215	5.9546	6.1076	0	0	0	7.0307	0	0	0
k__Eukaryota; p__Streptophyta; c__NA; o__Rosales; f__Rosaceae; g__Prunus; s__Prunus dulcis	0	0	3.0034	0.1502	9.2571	6.7477	0.6365	3.3562	4.4958	0	0	0	2.8194	0	0	0
k__Eukaryota; p__Streptophyta; c__NA; o__Rosales; f__Rosaceae; g__Prunus; s__Prunus mume	0	0	1.0097	0	3.1691	3.5016	0.4786	1.1568	0.3134	0	0	0	1.2954	0	0	0
k__Eukaryota; p__Streptophyta; c__NA; o__Rosales; f__Rosaceae; g__Prunus; s__Prunus persica	0	0	0.7929	0	4.182	2.6131	0.4455	0.7716	1.8423	0	0	0	0.9494	0	0	0
k__Eukaryota; p__Streptophyta; c__NA; o__Rosales; f__Rosaceae; g__Prunus; s__Prunus yedoensis	0	0	0.9902	0	2.4855	3.5355	0.3553	0.3548	0.7454	0	0	0	0.908	0	0	0
k__Eukaryota; p__Streptophyta; c__NA; o__Rosales; f__Rosaceae; g__Pyrus; s__Pyrus x bretschneideri	0	0	0.183	0	0.1412	0	0	0.2147	0.5419	0	0	0	0	0	0	0
k__Eukaryota; p__Streptophyta; c__NA; o__Rosales; f__Rosaceae; g__Rosa; s__Rosa chinensis	0	0	4.1907	0.2626	20.7892	14.917	3.6589	6.1021	10.3415	0	0	0	6.1866	0	0	0
k__Eukaryota; p__Streptophyta; c__NA; o__Rosales; f__Rosaceae; g__Rosa; s__Rosa rugosa	0	0	0	0	0.1458	0	0	0	0	0	0	0	0	0	0	0
k__Eukaryota; p__Streptophyta; c__NA; o__Rosales; f__Ulmaceae	0.0114	0.0186	32.5614	2.5271	97.908	131.72	9.4078	31.5796	40.968	0	0	0	37.4213	0	0	0.0182
k__Eukaryota; p__Streptophyta; c__NA; o__Sapindales	0	0	2.319	0.0693	7.6574	6.0676	0.8381	3.0572	3.3057	0	0	0	2.2428	0	0	0
k__Eukaryota; p__Streptophyta; c__NA; o__Sapindales; f__Burseraceae; g__Commiphora; s__Commiphora gileadensis	0	0	0.1265	0	0.0976	1.1547	0.4815	0.1125	1.9578	0	0	0	0.1672	0	0	0
k__Eukaryota; p__Streptophyta; c__NA; o__Sapindales; f__Rutaceae; g__Citrus	0	0	6.9099	0.5076	18.8948	14.4136	1.8867	6.8533	12.0434	0	0	0	8.1308	0	0	0
k__Eukaryota; p__Streptophyta; c__NA; o__Sapindales; f__Rutaceae; g__Citrus; s__Citrus clementina	0	0	4.9156	0.1589	19.5186	26.4548	1.7259	6.8938	11.4086	0	0	0	8.8786	0	0	0
k__Eukaryota; p__Streptophyta; c__NA; o__Sapindales; f__Rutaceae; g__Citrus; s__Citrus sinensis	0	0	2.1718	0.038	8.9638	6.0798	1.114	3.2971	2.3493	0	0	0	3.4481	0	0	0
k__Eukaryota; p__Streptophyta; c__NA; o__Sapindales; f__Rutaceae; g__Citrus; s__Citrus unshiu	0	0	0.2325	0	3.4074	4.6686	0	1.0334	1.1014	0	0	0	0.7375	0	0	0
k__Eukaryota; p__Streptophyta; c__NA; o__Sapindales; f__Sapindaceae; g__Acer; s__Acer yangbiense	0	0.0385	12.6849	0.9632	55.3868	32.8718	5.0374	17.9007	19.0106	0	0.0503	0	16.2328	0	0	0.0227
k__Eukaryota; p__Streptophyta; c__NA; o__Solanales	0	0	0	0	0	0.4056	0	0	0	0	0	0	0	0	0	0
k__Eukaryota; p__Streptophyta; c__NA; o__Solanales; f__Convolvulaceae; g__Cuscuta; s__Cuscuta australis	0	0	0.1433	0	0.1869	0.3816	0	0.8273	0	0	0	0	0.5125	0	0	0
k__Eukaryota; p__Streptophyta; c__NA; o__Solanales; f__Convolvulaceae; g__Ipomoea; s__Ipomoea nil	0	0	0.0628	0	0.7193	0.2605	0.0949	0	0.1959	0	0	0	0.2938	0	0	0
k__Eukaryota; p__Streptophyta; c__NA; o__Solanales; f__Solanaceae	0.0252	0.0258	2.031	0.264	10.6776	11.5307	0.6253	1.2023	5.0136	0.0882	0	0.1711	4.3313	0.1218	0.1192	0.2127
k__Eukaryota; p__Streptophyta; c__NA; o__Solanales; f__Solanaceae; g__Capsicum	0.133	0.034	2.6233	0.4384	4.1543	17.4193	1.6615	1.8727	12.5785	0.0774	0.0888	0.1126	4.5017	0.0802	0.1569	0
k__Eukaryota; p__Streptophyta; c__NA; o__Solanales; f__Solanaceae; g__Capsicum; s__Capsicum annuum	0	0	0.5585	0	2.8544	4.4905	0.1468	0.7945	2.8276	0	0	0	0.6816	0	0	0
k__Eukaryota; p__Streptophyta; c__NA; o__Solanales; f__Solanaceae; g__Capsicum; s__Capsicum baccatum	0	0.1596	1.5248	0	8.5451	5.7826	0.7007	1.0189	1.4929	0	0	0	1.8996	0	0	0
k__Eukaryota; p__Streptophyta; c__NA; o__Solanales; f__Solanaceae; g__Capsicum; s__Capsicum chinense	0	0.3004	2.1232	0.7458	6.1754	3.8489	0.8066	3.9327	4.2958	0	0.1208	0	3.2732	0	0	0
k__Eukaryota; p__Streptophyta; c__NA; o__Solanales; f__Solanaceae; g__Nicotiana*	0	0	2.048	0.0435	6.9113	4.8295	0.4887	2.4214	3.0016	0	0	0	2.4846	0	0	0
k__Eukaryota; p__Streptophyta; c__NA; o__Solanales; f__Solanaceae; g__Nicotiana; s__Nicotiana attenuata	0	0	0.0414	0.4647	0.5788	0.1628	0.7308	0.3186	1.6881	0	0	0	0.5685	0	0	0.0653
k__Eukaryota; p__Streptophyta; c__NA; o__Solanales; f__Solanaceae; g__Nicotiana; s__Nicotiana sylvestris	0	0	0.0686	0	0.1412	0.5405	0.0525	0.1356	0.3793	0	0	0	0.2419	0	0	0
k__Eukaryota; p__Streptophyta; c__NA; o__Solanales; f__Solanaceae; g__Nicotiana; s__Nicotiana tabacum	0	0	2.1702	0.7619	8.9966	7.8492	0.8076	1.6964	5.551	0	0	0	3.8772	0	0	0.1074
k__Eukaryota; p__Streptophyta; c__NA; o__Solanales; f__Solanaceae; g__Nicotiana; s__Nicotiana tomentosiformis	0	0	0.4047	0	1.7174	1.7533	0.1161	0.3599	0.9588	0	0	0	0.4816	0	0	0
k__Eukaryota; p__Streptophyta; c__NA; o__Solanales; f__Solanaceae; g__Solanum	0.072	0	1.2848	0.1459	7.194	5.4977	1.1132	1.9949	1.7582	0	0	0	1.8398	0.0217	0.0662	0.3236
k__Eukaryota; p__Streptophyta; c__NA; o__Solanales; f__Solanaceae; g__Solanum; s__Solanum chilense	0	0	0.9824	0.0814	3.932	7.7295	0.1495	1.157	2.2353	0	0	0	0.8769	0	0.1053	0
k__Eukaryota; p__Streptophyta; c__NA; o__Solanales; f__Solanaceae; g__Solanum; s__Solanum pennellii	0	0	0	0	0	0	0.3253	0	0	0	0	0	0	0	0	0
k__Eukaryota; p__Streptophyta; c__NA; o__Solanales; f__Solanaceae; g__Solanum; s__Solanum tuberosum	0	0	0	0	0.1869	0.1908	0	0.2872	0.2152	0	0	0	0.0641	0	0	0
k__Eukaryota; p__Streptophyta; c__NA; o__Vitales; f__Vitaceae; g__Vitis; s__Vitis vinifera	0	0.433	136.486	8.7422	482.955	361.967	58.002	169.335	211.728	0.1952	0.0906	0.1082	170.427	0	0.1131	0.2306
k__Eukaryota; p__Streptophyta; c__Zygnemophyceae	0	0	0.0619	0	0.0368	0.5784	0	0.0875	7.4245	0	0	0	0.4021	0	0	0
k__Eukaryota; p__Streptophyta; c__Zygnemophyceae; o__Desmidiales; f__Closteriaceae; g__Closterium; s__Closterium baillyanum	0	0	0.2336	0	0.1509	0.5728	0.2679	0	15.8852	0	0	0	0.565	0	0	0
k__Eukaryota; p__Tardigrada; c__Eutardigrada; o__Parachela	0	0	0	0	0	0	0	0.2019	0	0	0	0	0	0	0	0
k__Eukaryota; p__Tardigrada; c__Eutardigrada; o__Parachela; f__Hypsibiidae	0	0	0.6001	0	0	0	0	0.3557	0	0	0	0	0	0	0	0
k__Eukaryota; p__Tardigrada; c__Eutardigrada; o__Parachela; f__Hypsibiidae; g__Pseudobiotus; s__Pseudobiotus spinifer	0	0	0.7762	0	0	0	0	0.7558	0	0	0	0	0	0	0	0
k__Eukaryota; p__Tardigrada; c__Eutardigrada; o__Parachela; f__Ramazzottiidae; g__Ramazzottius; s__Ramazzottius varieornatus	0	0	0	0	0	0	0	0.2472	0	0	0	0	0	0	0	0
k__Eukaryota; p__Zoopagomycota; c__Basidiobolomycetes; o__Basidiobolales; f__Basidiobolaceae; g__Basidiobolus; s__Basidiobolus meristosporus	0	0	0.0497	0	0	0	0	0.3242	0	0	0	0	0	0	0	0
k__Eukaryota; p__Zoopagomycota; c__Harpellomycetes; o__Harpellales; f__Legeriomycetaceae; g__Smittium	0	0	0.3491	0.4679	0.7461	0.5145	0.3123	1.2226	0.0569	0	0	0	0.5046	0	0	0
k__Eukaryota; p__Zoopagomycota; c__Harpellomycetes; o__Harpellales; f__Legeriomycetaceae; g__Smittium; s__Smittium culicis	0	0	0.5241	0.3603	0.336	0.2802	0.6912	1.1261	0.3741	0	0	0	0.6199	0	0	0
k__Eukaryota; p__Zoopagomycota; c__Harpellomycetes; o__Harpellales; f__Legeriomycetaceae; g__Smittium; s__Smittium mucronatum	0	0	0.3155	0	0	0	0	0.5905	0	0	0	0	0	0	0	0
k__Eukaryota; p__Zoopagomycota; c__Harpellomycetes; o__Harpellales; f__Legeriomycetaceae; g__Smittium; s__Smittium simulii	0.031	0.2377	0.1764	0	0	0	0.0506	0.0523	0	0	0.6629	0	0	0	0	0.0933
k__Eukaryota; p__Zoopagomycota; c__Kickxellomycetes; o__Kickxellales; f__Kickxellaceae; g__Coemansia; s__Coemansia reversa	0	0	0.8561	0	0	0	0	0.7079	0	0	0	0	0	0	0	0
k__Eukaryota; p__Zoopagomycota; c__Kickxellomycetes; o__Kickxellales; f__Kickxellaceae; g__Linderina; s__Linderina pennispora	0	0	0.1633	0	0	0	0	0.2581	0.129	0	0	0	0.3454	0	0	0

## Sheet: Table S2
# bin	classification	reason	lineage	lineage scores	superkingdom	phylum	class	order	family	genus	species
S10C1044.fna	classified	based on 2892/3028 ORFs	1;131567;2;32066;203490;203491;203492;180162;188913	1.00;1.00;1.00;0.95;0.95;0.95;0.95;0.89;0.45	Bacteria: 1.00	Fusobacteria: 0.95	Fusobacteriia: 0.95	Fusobacteriales: 0.95	Fusobacteriaceae: 0.95	Cetobacterium: 0.89	Cetobacterium somerae: 0.45
S10C1330.fna	classified	based on 2055/2076 ORFs	1;131567;2;1783272;1239;91061;186826;1300;1301	1.00;0.95;0.95;0.93;0.93;0.92;0.91;0.89;0.89	Bacteria: 0.95	Firmicutes: 0.93	Bacilli: 0.92	Lactobacillales: 0.91	Streptococcaceae: 0.89	Streptococcus: 0.89	not classified
S10C1412.fna	classified	based on 1427/1556 ORFs	1;131567;2;1783272;1239;91061;186826;186827	1.00;0.99;0.99;0.89;0.88;0.54;0.52;0.37	Bacteria: 0.99	Firmicutes: 0.88	Bacilli: 0.54	Lactobacillales: 0.52	Aerococcaceae: 0.37	not classified	not classified
S10C192.fna	classified	based on 4174/4472 ORFs	1;131567;2;1783272;1239;186801;186802;31979;1485;84698	1.00;1.00;1.00;0.99;0.99;0.97;0.97;0.93;0.91;0.75	Bacteria: 1.00	Firmicutes: 0.99	Clostridia: 0.97	Clostridiales: 0.97	Clostridiaceae: 0.93	Clostridium: 0.91	Clostridium frigidicarnis: 0.75
S10C2517.fna	classified	based on 1246/1263 ORFs	1;131567;2;1783272;1239;186801;186802;31979;1485;1502	1.00;1.00;1.00;1.00;1.00;0.99;0.99;0.99;0.99;0.97	Bacteria: 1.00	Firmicutes: 1.00	Clostridia: 0.99	Clostridiales: 0.99	Clostridiaceae: 0.99	Clostridium: 0.99	Clostridium perfringens: 0.97
S10C2549.fna	classified	based on 3928/3966 ORFs	1;131567;2;1224;1236;135624;84642;642	1.00;1.00;1.00;0.99;0.96;0.93;0.93;0.93	Bacteria: 1.00	Proteobacteria: 0.99	Gammaproteobacteria: 0.96	Aeromonadales: 0.93	Aeromonadaceae: 0.93	Aeromonas: 0.93	not classified
S10C2675.fna	classified	based on 1086/1154 ORFs	1;131567;2;32066;203490;203491;203492;848	1.00;1.00;1.00;0.97;0.97;0.96;0.96;0.94	Bacteria: 1.00	Fusobacteria: 0.97	Fusobacteriia: 0.97	Fusobacteriales: 0.96	Fusobacteriaceae: 0.96	Fusobacterium: 0.94	not classified
S10C446.fna	classified	based on 4741/4754 ORFs	1;131567;2	1.00;0.92;0.81	Bacteria: 0.81	not classified	not classified	not classified	not classified	not classified	not classified
S10C640.fna	classified	based on 3016/3059 ORFs	1;131567;2;1224;1236;91347;451511;702	1.00;1.00;0.99;0.99;0.99;0.97;0.97;0.97	Bacteria: 0.99	Proteobacteria: 0.99	Gammaproteobacteria: 0.99	Enterobacterales: 0.97	NA	Plesiomonas: 0.97	not classified
S10C642.fna	classified	based on 1690/1739 ORFs	1;131567;2;1783272;1239;186801;186802;186804;1257;215200	1.00;1.00;1.00;0.99;0.99;0.97;0.97;0.96;0.96;0.95	Bacteria: 1.00	Firmicutes: 0.99	Clostridia: 0.97	Clostridiales: 0.97	Peptostreptococcaceae: 0.96	Peptostreptococcus: 0.96	Peptostreptococcus russellii: 0.95
S10C709.fna	classified	based on 1907/1966 ORFs	1;131567;2;1783272;1239;186801;186802;31979;1485;1391647	1.00;1.00;1.00;1.00;1.00;0.99;0.99;0.98;0.98;0.82	Bacteria: 1.00	Firmicutes: 1.00	Clostridia: 0.99	Clostridiales: 0.99	Clostridiaceae: 0.98	Clostridium: 0.98	Clostridium sp. Ade.TY: 0.82
S10C92.fna	classified	based on 2362/2425 ORFs	1;131567;2;1783272;1239;91061;1385;90964;1279	1.00;0.99;0.99;0.98;0.97;0.97;0.97;0.97;0.97	Bacteria: 0.99	Firmicutes: 0.97	Bacilli: 0.97	Bacillales: 0.97	Staphylococcaceae: 0.97	Staphylococcus: 0.97	not classified
S11C1044.fna	classified	based on 2954/3085 ORFs	1;131567;2;32066;203490;203491;203492;180162;188913	1.00;1.00;1.00;0.95;0.95;0.95;0.95;0.89;0.46	Bacteria: 1.00	Fusobacteria: 0.95	Fusobacteriia: 0.95	Fusobacteriales: 0.95	Fusobacteriaceae: 0.95	Cetobacterium: 0.89	Cetobacterium somerae: 0.46
S11C1330.fna	classified	based on 2040/2062 ORFs	1;131567;2;1783272;1239;91061;186826;1300;1301	1.00;0.95;0.95;0.92;0.92;0.92;0.91;0.89;0.89	Bacteria: 0.95	Firmicutes: 0.92	Bacilli: 0.92	Lactobacillales: 0.91	Streptococcaceae: 0.89	Streptococcus: 0.89	not classified
S11C1332.fna	classified	based on 1342/1360 ORFs	1;131567;2;1783272;1239;91061;186826;1300;1301;1329	1.00;0.97;0.97;0.82;0.82;0.82;0.55;0.55;0.55;0.44	Bacteria: 0.97	Firmicutes: 0.82	Bacilli: 0.82	Lactobacillales: 0.55	Streptococcaceae: 0.55	Streptococcus: 0.55	Streptococcus canis: 0.44
S11C1412.fna	classified	based on 1895/2155 ORFs	1;131567;2;1783272;1239;91061;186826;186827	1.00;0.96;0.96;0.86;0.85;0.53;0.51;0.34	Bacteria: 0.96	Firmicutes: 0.85	Bacilli: 0.53	Lactobacillales: 0.51	Aerococcaceae: 0.34	not classified	not classified
S11C192.fna	classified	based on 3873/4155 ORFs	1;131567;2;1783272;1239;186801;186802;31979;1485;84698	1.00;1.00;1.00;0.99;0.99;0.97;0.97;0.94;0.92;0.78	Bacteria: 1.00	Firmicutes: 0.99	Clostridia: 0.97	Clostridiales: 0.97	Clostridiaceae: 0.94	Clostridium: 0.92	Clostridium frigidicarnis: 0.78
S11C2517.fna	classified	based on 1261/1275 ORFs	1;131567;2;1783272;1239;186801;186802;31979;1485;1502	1.00;1.00;1.00;1.00;1.00;1.00;1.00;1.00;1.00;0.96	Bacteria: 1.00	Firmicutes: 1.00	Clostridia: 1.00	Clostridiales: 1.00	Clostridiaceae: 1.00	Clostridium: 1.00	Clostridium perfringens: 0.96
S11C2549.fna	classified	based on 3387/3431 ORFs	1;131567;2;1224;1236;135624;84642;642	1.00;0.99;0.99;0.99;0.96;0.93;0.93;0.93	Bacteria: 0.99	Proteobacteria: 0.99	Gammaproteobacteria: 0.96	Aeromonadales: 0.93	Aeromonadaceae: 0.93	Aeromonas: 0.93	not classified
S11C2675.fna	classified	based on 1394/1512 ORFs	1;131567;2;32066;203490;203491;203492;848	1.00;1.00;1.00;0.96;0.96;0.95;0.95;0.93	Bacteria: 1.00	Fusobacteria: 0.96	Fusobacteriia: 0.96	Fusobacteriales: 0.95	Fusobacteriaceae: 0.95	Fusobacterium: 0.93	not classified
S11C446.fna	classified	based on 4780/4793 ORFs	1;131567;2	1.00;0.92;0.81	Bacteria: 0.81	not classified	not classified	not classified	not classified	not classified	not classified
S11C640.fna	classified	based on 3198/3241 ORFs	1;131567;2;1224;1236;91347;451511;702	1.00;1.00;0.99;0.99;0.99;0.98;0.97;0.97	Bacteria: 0.99	Proteobacteria: 0.99	Gammaproteobacteria: 0.99	Enterobacterales: 0.98	NA	Plesiomonas: 0.97	not classified
S11C642.fna	classified	based on 1693/1732 ORFs	1;131567;2;1783272;1239;186801;186802;186804;1257;215200	1.00;1.00;1.00;0.99;0.99;0.97;0.97;0.96;0.96;0.95	Bacteria: 1.00	Firmicutes: 0.99	Clostridia: 0.97	Clostridiales: 0.97	Peptostreptococcaceae: 0.96	Peptostreptococcus: 0.96	Peptostreptococcus russellii: 0.95
S11C709.fna	classified	based on 2304/2387 ORFs	1;131567;2;1783272;1239;186801;186802;31979;1485;1391647	1.00;1.00;1.00;1.00;1.00;0.99;0.99;0.98;0.98;0.82	Bacteria: 1.00	Firmicutes: 1.00	Clostridia: 0.99	Clostridiales: 0.99	Clostridiaceae: 0.98	Clostridium: 0.98	Clostridium sp. Ade.TY: 0.82
S11C92.fna	classified	based on 2354/2420 ORFs	1;131567;2;1783272;1239;91061;1385;90964;1279	1.00;0.99;0.99;0.98;0.98;0.98;0.97;0.97;0.97	Bacteria: 0.99	Firmicutes: 0.98	Bacilli: 0.98	Bacillales: 0.97	Staphylococcaceae: 0.97	Staphylococcus: 0.97	not classified
S12C1044.fna	classified	based on 2265/2386 ORFs	1;131567;2;32066;203490;203491;203492;180162;188913	1.00;1.00;1.00;0.96;0.96;0.96;0.96;0.91;0.48	Bacteria: 1.00	Fusobacteria: 0.96	Fusobacteriia: 0.96	Fusobacteriales: 0.96	Fusobacteriaceae: 0.96	Cetobacterium: 0.91	Cetobacterium somerae: 0.48
S12C1123.fna	classified	based on 2169/2452 ORFs	1;131567;2;1783272;201174;1760;85006;85023	1.00;1.00;0.99;0.91;0.89;0.88;0.63;0.53	Bacteria: 0.99	Actinobacteria: 0.89	Actinobacteria: 0.88	Micrococcales: 0.63	Microbacteriaceae: 0.53	not classified	not classified
S12C1317.fna	classified	based on 3036/3066 ORFs	1;131567;2;1224;1236;91347;1903412;635;636	1.00;1.00;0.99;0.98;0.98;0.98;0.94;0.93;0.41	Bacteria: 0.99	Proteobacteria: 0.98	Gammaproteobacteria: 0.98	Enterobacterales: 0.98	Hafniaceae: 0.94	Edwardsiella: 0.93	Edwardsiella tarda: 0.41
S12C1330.fna	classified	based on 2030/2053 ORFs	1;131567;2;1783272;1239;91061;186826;1300;1301	1.00;0.95;0.95;0.93;0.93;0.92;0.91;0.89;0.89	Bacteria: 0.95	Firmicutes: 0.93	Bacilli: 0.92	Lactobacillales: 0.91	Streptococcaceae: 0.89	Streptococcus: 0.89	not classified
S12C1346.fna	classified	based on 4202/4217 ORFs	1;131567;2;1783270;68336;976;200643;171549;815;816	1.00;1.00;1.00;0.90;0.90;0.90;0.90;0.90;0.89;0.88	Bacteria: 1.00	Bacteroidetes: 0.90	Bacteroidia: 0.90	Bacteroidales: 0.90	Bacteroidaceae: 0.89	Bacteroides: 0.88	not classified
S12C1412.fna	classified	based on 1870/2099 ORFs	1;131567;2;1783272;1239;91061;186826;186827	1.00;0.95;0.95;0.86;0.85;0.53;0.50;0.34	Bacteria: 0.95	Firmicutes: 0.85	Bacilli: 0.53	Lactobacillales: 0.50	Aerococcaceae: 0.34	not classified	not classified
S12C1871.fna	classified	based on 3556/3568 ORFs	1;131567;2;1224;1236;91347;543;579;61648	1.00;0.98;0.95;0.87;0.87;0.85;0.78;0.65;0.33	Bacteria: 0.95	Proteobacteria: 0.87	Gammaproteobacteria: 0.87	Enterobacterales: 0.85	Enterobacteriaceae: 0.78	Kluyvera: 0.65	Kluyvera intermedia: 0.33
S12C2295.fna	classified	based on 4090/4126 ORFs	1;131567;2;1224;1236;91347;543	1.00;0.98;0.93;0.77;0.76;0.66;0.57	Bacteria: 0.93	Proteobacteria: 0.77	Gammaproteobacteria: 0.76	Enterobacterales: 0.66	Enterobacteriaceae: 0.57	not classified	not classified
S12C2503.fna	classified	based on 1542/1631 ORFs	1;131567;2;1783272;1239;186801;186802;186804	1.00;1.00;0.99;0.99;0.99;0.97;0.97;0.94	Bacteria: 0.99	Firmicutes: 0.99	Clostridia: 0.97	Clostridiales: 0.97	Peptostreptococcaceae: 0.94	not classified	not classified
S12C2507.fna	classified	based on 1103/1126 ORFs	1;131567;2;1783272;1239;186801;186802;186804;1501226	1.00;1.00;1.00;0.98;0.98;0.98;0.98;0.93;0.90	Bacteria: 1.00	Firmicutes: 0.98	Clostridia: 0.98	Clostridiales: 0.98	Peptostreptococcaceae: 0.93	Romboutsia: 0.90	not classified
S12C2517.fna	classified	based on 1469/1488 ORFs	1;131567;2;1783272;1239;186801;186802;31979;1485;1502	1.00;1.00;1.00;1.00;1.00;0.99;0.99;0.98;0.98;0.96	Bacteria: 1.00	Firmicutes: 1.00	Clostridia: 0.99	Clostridiales: 0.99	Clostridiaceae: 0.98	Clostridium: 0.98	Clostridium perfringens: 0.96
S12C2592.fna	classified	based on 3075/3097 ORFs	1;131567;2;1224;1236;91347;1903411;629;29486	1.00;1.00;0.99;0.98;0.97;0.96;0.91;0.89;0.56	Bacteria: 0.99	Proteobacteria: 0.98	Gammaproteobacteria: 0.97	Enterobacterales: 0.96	Yersiniaceae: 0.91	Yersinia: 0.89	Yersinia ruckeri: 0.56
S12C2867.fna	classified	based on 3643/3654 ORFs	1;131567;2	1.00;0.93;0.80	Bacteria: 0.80	not classified	not classified	not classified	not classified	not classified	not classified
S12C3102.fna	classified	based on 1961/2009 ORFs	1;131567;2;32066;203490;203491;203492;848	1.00;1.00;1.00;0.96;0.96;0.96;0.96;0.94	Bacteria: 1.00	Fusobacteria: 0.96	Fusobacteriia: 0.96	Fusobacteriales: 0.96	Fusobacteriaceae: 0.96	Fusobacterium: 0.94	not classified
S12C640.fna	classified	based on 3207/3256 ORFs	1;131567;2;1224;1236;91347;451511;702	1.00;1.00;0.99;0.98;0.98;0.96;0.94;0.94	Bacteria: 0.99	Proteobacteria: 0.98	Gammaproteobacteria: 0.98	Enterobacterales: 0.96	NA	Plesiomonas: 0.94	not classified
S12C642.fna	classified	based on 1641/1686 ORFs	1;131567;2;1783272;1239;186801;186802;186804;1257;215200	1.00;1.00;1.00;0.98;0.98;0.97;0.97;0.96;0.96;0.95	Bacteria: 1.00	Firmicutes: 0.98	Clostridia: 0.97	Clostridiales: 0.97	Peptostreptococcaceae: 0.96	Peptostreptococcus: 0.96	Peptostreptococcus russellii: 0.95
S12C6476.fna	classified	based on 3340/3380 ORFs	1;131567;2;1783272;1239;526524;526525;128827	1.00;1.00;1.00;0.99;0.99;0.70;0.70;0.70	Bacteria: 1.00	Firmicutes: 0.99	Erysipelotrichia: 0.70	Erysipelotrichales: 0.70	Erysipelotrichaceae: 0.70	not classified	not classified
S12C709.fna	classified	based on 1533/1609 ORFs	1;131567;2;1783272;1239;186801;186802;31979;1485;1391647	1.00;1.00;1.00;1.00;1.00;0.99;0.99;0.98;0.98;0.82	Bacteria: 1.00	Firmicutes: 1.00	Clostridia: 0.99	Clostridiales: 0.99	Clostridiaceae: 0.98	Clostridium: 0.98	Clostridium sp. Ade.TY: 0.82
S12C784.fna	classified	based on 2955/3010 ORFs	1;131567;2;1783272;1239;91061;186826;186828;2747;2751	1.00;1.00;1.00;1.00;1.00;1.00;1.00;0.99;0.99;0.92	Bacteria: 1.00	Firmicutes: 1.00	Bacilli: 1.00	Lactobacillales: 1.00	Carnobacteriaceae: 0.99	Carnobacterium: 0.99	Carnobacterium maltaromaticum: 0.92
S12C892.fna	classified	based on 1779/1834 ORFs	1;131567;2;1783272;201174;84998;84999;84107;102106;147207	1.00;1.00;1.00;0.99;0.98;0.97;0.96;0.95;0.94;0.68	Bacteria: 1.00	Actinobacteria: 0.98	Coriobacteriia: 0.97	Coriobacteriales: 0.96	Coriobacteriaceae: 0.95	Collinsella: 0.94	Collinsella intestinalis: 0.68
S12C92.fna	classified	based on 2339/2407 ORFs	1;131567;2;1783272;1239;91061;1385;90964;1279	1.00;0.99;0.99;0.98;0.98;0.98;0.97;0.97;0.97	Bacteria: 0.99	Firmicutes: 0.98	Bacilli: 0.98	Bacillales: 0.97	Staphylococcaceae: 0.97	Staphylococcus: 0.97	not classified
S12C976.fna	classified	based on 2531/2566 ORFs	1;131567;2;1783272;1239;186801;186802;186803	1.00;1.00;1.00;0.99;0.99;0.97;0.97;0.92	Bacteria: 1.00	Firmicutes: 0.99	Clostridia: 0.97	Clostridiales: 0.97	Lachnospiraceae: 0.92	not classified	not classified
S13C581.fna	classified	based on 2228/2446 ORFs	1;131567;2157;28890;2290931;224756;94695;143067;2222	1.00;1.00;0.96;0.87;0.86;0.86;0.85;0.84;0.84	Archaea: 0.96	Euryarchaeota: 0.87	Methanomicrobia: 0.86	Methanosarcinales: 0.85	Methanotrichaceae: 0.84	Methanothrix: 0.84	not classified
S13C629.fna	classified	based on 2350/2444 ORFs	1;131567;2;1783272;1239	1.00;1.00;1.00;0.99;0.99	Bacteria: 1.00	Firmicutes: 0.99	not classified	not classified	not classified	not classified	not classified
S13C662.fna	classified	based on 2635/2778 ORFs	1;131567;2;1783272;1239;186801;186802	1.00;1.00;1.00;0.87;0.86;0.62;0.62	Bacteria: 1.00	Firmicutes: 0.86	Clostridia: 0.62	Clostridiales: 0.62	not classified	not classified	not classified
S13C8226.fna	classified	based on 1356/1484 ORFs	1;131567;2;1783272;201174;84998;1643822;1643826	1.00;1.00;0.99;0.70;0.43;0.41;0.31;0.30	Bacteria: 0.99	Actinobacteria: 0.43	Coriobacteriia: 0.41	Eggerthellales: 0.31	Eggerthellaceae: 0.30	not classified	not classified
S14C1020.fna	classified	based on 2983/3009 ORFs	1;131567;2	1.00;0.98;0.98	Bacteria: 0.98	not classified	not classified	not classified	not classified	not classified	not classified
S14C1330.fna	classified	based on 2056/2076 ORFs	1;131567;2;1783272;1239;91061;186826;1300;1301	1.00;0.95;0.95;0.93;0.93;0.92;0.91;0.90;0.90	Bacteria: 0.95	Firmicutes: 0.93	Bacilli: 0.92	Lactobacillales: 0.91	Streptococcaceae: 0.90	Streptococcus: 0.90	not classified
S14C192.fna	classified	based on 3668/3920 ORFs	1;131567;2;1783272;1239;186801;186802;31979;1485;84698	1.00;1.00;1.00;0.99;0.99;0.97;0.97;0.94;0.92;0.79	Bacteria: 1.00	Firmicutes: 0.99	Clostridia: 0.97	Clostridiales: 0.97	Clostridiaceae: 0.94	Clostridium: 0.92	Clostridium frigidicarnis: 0.79
S14C2517.fna	classified	based on 1524/1542 ORFs	1;131567;2;1783272;1239;186801;186802;31979;1485;1502	1.00;1.00;1.00;1.00;1.00;0.99;0.99;0.99;0.99;0.96	Bacteria: 1.00	Firmicutes: 1.00	Clostridia: 0.99	Clostridiales: 0.99	Clostridiaceae: 0.99	Clostridium: 0.99	Clostridium perfringens: 0.96
S14C2549.fna	classified	based on 3856/3893 ORFs	1;131567;2;1224;1236;135624;84642;642	1.00;0.99;0.99;0.99;0.96;0.93;0.93;0.93	Bacteria: 0.99	Proteobacteria: 0.99	Gammaproteobacteria: 0.96	Aeromonadales: 0.93	Aeromonadaceae: 0.93	Aeromonas: 0.93	not classified
S14C446.fna	classified	based on 4731/4747 ORFs	1;131567;2	1.00;0.92;0.81	Bacteria: 0.81	not classified	not classified	not classified	not classified	not classified	not classified
S14C640.fna	classified	based on 3077/3114 ORFs	1;131567;2;1224;1236;91347;451511;702	1.00;1.00;1.00;0.99;0.99;0.98;0.98;0.98	Bacteria: 1.00	Proteobacteria: 0.99	Gammaproteobacteria: 0.99	Enterobacterales: 0.98	NA	Plesiomonas: 0.98	not classified
S14C642.fna	classified	based on 1248/1283 ORFs	1;131567;2;1783272;1239;186801;186802;186804;1257;215200	1.00;1.00;1.00;0.98;0.98;0.96;0.96;0.95;0.95;0.94	Bacteria: 1.00	Firmicutes: 0.98	Clostridia: 0.96	Clostridiales: 0.96	Peptostreptococcaceae: 0.95	Peptostreptococcus: 0.95	Peptostreptococcus russellii: 0.94
S14C709.fna	classified	based on 2043/2120 ORFs	1;131567;2;1783272;1239;186801;186802;31979;1485;1391647	1.00;1.00;1.00;1.00;1.00;0.99;0.99;0.98;0.98;0.82	Bacteria: 1.00	Firmicutes: 1.00	Clostridia: 0.99	Clostridiales: 0.99	Clostridiaceae: 0.98	Clostridium: 0.98	Clostridium sp. Ade.TY: 0.82
S15C192.fna	classified	based on 4336/4669 ORFs	1;131567;2;1783272;1239;186801;186802;31979;1485;84698	1.00;1.00;1.00;0.99;0.99;0.97;0.96;0.93;0.90;0.73	Bacteria: 1.00	Firmicutes: 0.99	Clostridia: 0.97	Clostridiales: 0.96	Clostridiaceae: 0.93	Clostridium: 0.90	Clostridium frigidicarnis: 0.73
S15C2549.fna	classified	based on 3955/3994 ORFs	1;131567;2;1224;1236;135624;84642;642	1.00;0.99;0.99;0.99;0.96;0.94;0.94;0.93	Bacteria: 0.99	Proteobacteria: 0.99	Gammaproteobacteria: 0.96	Aeromonadales: 0.94	Aeromonadaceae: 0.94	Aeromonas: 0.93	not classified
S15C319.fna	classified	based on 1612/1645 ORFs	1;131567;2;1783272;1239;91061;186826;1300;1357;1364	1.00;1.00;1.00;1.00;1.00;1.00;0.99;0.99;0.99;0.86	Bacteria: 1.00	Firmicutes: 1.00	Bacilli: 1.00	Lactobacillales: 0.99	Streptococcaceae: 0.99	Lactococcus: 0.99	Lactococcus piscium: 0.86
S15C446.fna	classified	based on 4834/4846 ORFs	1;131567;2	1.00;0.92;0.81	Bacteria: 0.81	not classified	not classified	not classified	not classified	not classified	not classified
S15C640.fna	classified	based on 3043/3082 ORFs	1;131567;2;1224;1236;91347;451511;702	1.00;1.00;0.99;0.99;0.99;0.98;0.97;0.97	Bacteria: 0.99	Proteobacteria: 0.99	Gammaproteobacteria: 0.99	Enterobacterales: 0.98	NA	Plesiomonas: 0.97	not classified
S15C642.fna	classified	based on 1249/1282 ORFs	1;131567;2;1783272;1239;186801;186802;186804;1257;215200	1.00;1.00;1.00;0.99;0.99;0.97;0.97;0.96;0.96;0.94	Bacteria: 1.00	Firmicutes: 0.99	Clostridia: 0.97	Clostridiales: 0.97	Peptostreptococcaceae: 0.96	Peptostreptococcus: 0.96	Peptostreptococcus russellii: 0.94
S15C709.fna	classified	based on 1957/2039 ORFs	1;131567;2;1783272;1239;186801;186802;31979;1485;1391647	1.00;1.00;1.00;1.00;1.00;0.99;0.99;0.98;0.98;0.83	Bacteria: 1.00	Firmicutes: 1.00	Clostridia: 0.99	Clostridiales: 0.99	Clostridiaceae: 0.98	Clostridium: 0.98	Clostridium sp. Ade.TY: 0.83
S15C784.fna	classified	based on 3219/3291 ORFs	1;131567;2;1783272;1239;91061;186826;186828;2747;2751	1.00;1.00;1.00;0.99;0.99;0.99;0.98;0.97;0.97;0.90	Bacteria: 1.00	Firmicutes: 0.99	Bacilli: 0.99	Lactobacillales: 0.98	Carnobacteriaceae: 0.97	Carnobacterium: 0.97	Carnobacterium maltaromaticum: 0.90
S16C1020.fna	classified	based on 2493/2516 ORFs	1;131567;2	1.00;0.99;0.99	Bacteria: 0.99	not classified	not classified	not classified	not classified	not classified	not classified
S16C1258.fna	classified	based on 2807/2988 ORFs	1;131567;2;1783272;1239;186801;186802;31979;1485	1.00;1.00;1.00;0.98;0.97;0.93;0.93;0.86;0.84	Bacteria: 1.00	Firmicutes: 0.97	Clostridia: 0.93	Clostridiales: 0.93	Clostridiaceae: 0.86	Clostridium: 0.84	not classified
S16C1330.fna	classified	based on 2084/2105 ORFs	1;131567;2;1783272;1239;91061;186826;1300;1301	1.00;0.96;0.95;0.93;0.93;0.92;0.91;0.88;0.88	Bacteria: 0.95	Firmicutes: 0.93	Bacilli: 0.92	Lactobacillales: 0.91	Streptococcaceae: 0.88	Streptococcus: 0.88	not classified
S16C1412.fna	classified	based on 1734/1906 ORFs	1;131567;2;1783272;1239;91061;186826;186827	1.00;0.97;0.97;0.87;0.86;0.53;0.50;0.35	Bacteria: 0.97	Firmicutes: 0.86	Bacilli: 0.53	Lactobacillales: 0.50	Aerococcaceae: 0.35	not classified	not classified
S16C1871.fna	classified	based on 3441/3452 ORFs	1;131567;2;1224;1236;91347;543;579;61648	1.00;0.98;0.95;0.87;0.86;0.84;0.77;0.64;0.33	Bacteria: 0.95	Proteobacteria: 0.87	Gammaproteobacteria: 0.86	Enterobacterales: 0.84	Enterobacteriaceae: 0.77	Kluyvera: 0.64	Kluyvera intermedia: 0.33
S16C218.fna	classified	based on 1478/1810 ORFs	1;131567;2;1783272	1.00;0.98;0.96;0.54	Bacteria: 0.96	not classified	not classified	not classified	not classified	not classified	not classified
S16C2262.fna	classified	based on 2361/2377 ORFs	1;131567;2;1783272;1239	1.00;0.99;0.99;0.85;0.85	Bacteria: 0.99	Firmicutes: 0.85	not classified	not classified	not classified	not classified	not classified
S16C2295.fna	classified	based on 5220/5270 ORFs	1;131567;2;1224;1236;91347;543	1.00;0.97;0.92;0.77;0.76;0.67;0.57	Bacteria: 0.92	Proteobacteria: 0.77	Gammaproteobacteria: 0.76	Enterobacterales: 0.67	Enterobacteriaceae: 0.57	not classified	not classified
S16C2493.fna	classified	based on 2346/2419 ORFs	1;131567;2;1783272;201174;1760;85006;1268;57493	1.00;1.00;1.00;1.00;1.00;1.00;0.97;0.95;0.95	Bacteria: 1.00	Actinobacteria: 1.00	Actinobacteria: 1.00	Micrococcales: 0.97	Micrococcaceae: 0.95	Kocuria: 0.95	not classified
S16C2507.fna	classified	based on 1096/1117 ORFs	1;131567;2;1783272;1239;186801;186802;186804;1501226	1.00;1.00;1.00;0.98;0.98;0.98;0.98;0.93;0.90	Bacteria: 1.00	Firmicutes: 0.98	Clostridia: 0.98	Clostridiales: 0.98	Peptostreptococcaceae: 0.93	Romboutsia: 0.90	not classified
S16C2517.fna	classified	based on 1845/1866 ORFs	1;131567;2;1783272;1239;186801;186802;31979;1485;1502	1.00;1.00;1.00;0.99;0.99;0.99;0.99;0.98;0.98;0.96	Bacteria: 1.00	Firmicutes: 0.99	Clostridia: 0.99	Clostridiales: 0.99	Clostridiaceae: 0.98	Clostridium: 0.98	Clostridium perfringens: 0.96
S16C2592.fna	classified	based on 3270/3293 ORFs	1;131567;2;1224;1236;91347;1903411;629;29486	1.00;1.00;0.99;0.98;0.97;0.96;0.89;0.86;0.54	Bacteria: 0.99	Proteobacteria: 0.98	Gammaproteobacteria: 0.97	Enterobacterales: 0.96	Yersiniaceae: 0.89	Yersinia: 0.86	Yersinia ruckeri: 0.54
S16C3199.fna	classified	based on 2139/2177 ORFs	1;131567;2;1783272;201174;1760;85007;85029;37914;665550	1.00;1.00;1.00;1.00;1.00;1.00;0.98;0.97;0.97;0.76	Bacteria: 1.00	Actinobacteria: 1.00	Actinobacteria: 1.00	Corynebacteriales: 0.98	Dietziaceae: 0.97	Dietzia: 0.97	Dietzia alimentaria: 0.76
S16C3333.fna	classified	based on 789/799 ORFs	1;131567;2;1783272;1239;186801;186802;31979	1.00;1.00;1.00;0.79;0.79;0.79;0.79;0.62	Bacteria: 1.00	Firmicutes: 0.79	Clostridia: 0.79	Clostridiales: 0.79	Clostridiaceae: 0.62	not classified	not classified
S16C353.fna	classified	based on 1806/1828 ORFs	1;131567;2;1783272;1239;91061;186826;33958;1578	1.00;1.00;1.00;1.00;1.00;1.00;1.00;0.99;0.97	Bacteria: 1.00	Firmicutes: 1.00	Bacilli: 1.00	Lactobacillales: 1.00	Lactobacillaceae: 0.99	Lactobacillus: 0.97	not classified
S16C640.fna	classified	based on 2963/3004 ORFs	1;131567;2;1224;1236;91347;451511;702	1.00;1.00;0.99;0.99;0.99;0.97;0.97;0.97	Bacteria: 0.99	Proteobacteria: 0.99	Gammaproteobacteria: 0.99	Enterobacterales: 0.97	NA	Plesiomonas: 0.97	not classified
S16C642.fna	classified	based on 1688/1722 ORFs	1;131567;2;1783272;1239;186801;186802;186804;1257;215200	1.00;1.00;1.00;0.99;0.99;0.97;0.97;0.96;0.96;0.95	Bacteria: 1.00	Firmicutes: 0.99	Clostridia: 0.97	Clostridiales: 0.97	Peptostreptococcaceae: 0.96	Peptostreptococcus: 0.96	Peptostreptococcus russellii: 0.95
S16C709.fna	classified	based on 1988/2064 ORFs	1;131567;2;1783272;1239;186801;186802;31979;1485;1391647	1.00;1.00;1.00;1.00;1.00;0.99;0.99;0.98;0.98;0.82	Bacteria: 1.00	Firmicutes: 1.00	Clostridia: 0.99	Clostridiales: 0.99	Clostridiaceae: 0.98	Clostridium: 0.98	Clostridium sp. Ade.TY: 0.82
S16C784.fna	classified	based on 2638/2690 ORFs	1;131567;2;1783272;1239;91061;186826;186828;2747;2751	1.00;1.00;1.00;1.00;1.00;1.00;1.00;0.99;0.99;0.92	Bacteria: 1.00	Firmicutes: 1.00	Bacilli: 1.00	Lactobacillales: 1.00	Carnobacteriaceae: 0.99	Carnobacterium: 0.99	Carnobacterium maltaromaticum: 0.92
S16C92.fna	classified	based on 2326/2391 ORFs	1;131567;2;1783272;1239;91061;1385;90964;1279	1.00;0.99;0.99;0.98;0.98;0.98;0.98;0.98;0.98	Bacteria: 0.99	Firmicutes: 0.98	Bacilli: 0.98	Bacillales: 0.98	Staphylococcaceae: 0.98	Staphylococcus: 0.98	not classified
S1C1020.fna	classified	based on 2920/2952 ORFs	1;131567;2	1.00;0.97;0.97	Bacteria: 0.97	not classified	not classified	not classified	not classified	not classified	not classified
S1C1044.fna	classified	based on 2891/3022 ORFs	1;131567;2;32066;203490;203491;203492;180162;188913	1.00;1.00;1.00;0.95;0.95;0.95;0.95;0.89;0.45	Bacteria: 1.00	Fusobacteria: 0.95	Fusobacteriia: 0.95	Fusobacteriales: 0.95	Fusobacteriaceae: 0.95	Cetobacterium: 0.89	Cetobacterium somerae: 0.45
S1C1330.fna	classified	based on 2002/2021 ORFs	1;131567;2;1783272;1239;91061;186826;1300;1301	1.00;0.95;0.95;0.93;0.93;0.93;0.92;0.90;0.90	Bacteria: 0.95	Firmicutes: 0.93	Bacilli: 0.93	Lactobacillales: 0.92	Streptococcaceae: 0.90	Streptococcus: 0.90	not classified
S1C1412.fna	classified	based on 1231/1349 ORFs	1;131567;2;1783272;1239;91061;186826;186827	1.00;1.00;1.00;0.90;0.89;0.56;0.53;0.36	Bacteria: 1.00	Firmicutes: 0.89	Bacilli: 0.56	Lactobacillales: 0.53	Aerococcaceae: 0.36	not classified	not classified
S1C192.fna	classified	based on 3603/3881 ORFs	1;131567;2;1783272;1239;186801;186802;31979;1485;84698	1.00;1.00;1.00;0.99;0.99;0.97;0.97;0.94;0.92;0.79	Bacteria: 1.00	Firmicutes: 0.99	Clostridia: 0.97	Clostridiales: 0.97	Clostridiaceae: 0.94	Clostridium: 0.92	Clostridium frigidicarnis: 0.79
S1C2517.fna	classified	based on 1332/1353 ORFs	1;131567;2;1783272;1239;186801;186802;31979;1485;1502	1.00;1.00;1.00;1.00;1.00;0.99;0.99;0.99;0.99;0.97	Bacteria: 1.00	Firmicutes: 1.00	Clostridia: 0.99	Clostridiales: 0.99	Clostridiaceae: 0.99	Clostridium: 0.99	Clostridium perfringens: 0.97
S1C2549.fna	classified	based on 3517/3552 ORFs	1;131567;2;1224;1236;135624;84642;642	1.00;0.99;0.99;0.99;0.96;0.94;0.94;0.93	Bacteria: 0.99	Proteobacteria: 0.99	Gammaproteobacteria: 0.96	Aeromonadales: 0.94	Aeromonadaceae: 0.94	Aeromonas: 0.93	not classified
S1C446.fna	classified	based on 4775/4787 ORFs	1;131567;2	1.00;0.92;0.81	Bacteria: 0.81	not classified	not classified	not classified	not classified	not classified	not classified
S1C640.fna	classified	based on 3062/3101 ORFs	1;131567;2;1224;1236;91347;451511;702	1.00;1.00;0.99;0.99;0.99;0.97;0.97;0.97	Bacteria: 0.99	Proteobacteria: 0.99	Gammaproteobacteria: 0.99	Enterobacterales: 0.97	NA	Plesiomonas: 0.97	not classified
S1C642.fna	classified	based on 1625/1669 ORFs	1;131567;2;1783272;1239;186801;186802;186804;1257;215200	1.00;1.00;1.00;0.98;0.98;0.97;0.97;0.96;0.96;0.95	Bacteria: 1.00	Firmicutes: 0.98	Clostridia: 0.97	Clostridiales: 0.97	Peptostreptococcaceae: 0.96	Peptostreptococcus: 0.96	Peptostreptococcus russellii: 0.95
S1C709.fna	classified	based on 2253/2344 ORFs	1;131567;2;1783272;1239;186801;186802;31979;1485;1391647	1.00;1.00;1.00;1.00;1.00;0.99;0.99;0.98;0.98;0.82	Bacteria: 1.00	Firmicutes: 1.00	Clostridia: 0.99	Clostridiales: 0.99	Clostridiaceae: 0.98	Clostridium: 0.98	Clostridium sp. Ade.TY: 0.82
S1C92.fna	classified	based on 2369/2436 ORFs	1;131567;2;1783272;1239;91061;1385;90964;1279	1.00;0.99;0.99;0.98;0.97;0.97;0.97;0.97;0.97	Bacteria: 0.99	Firmicutes: 0.97	Bacilli: 0.97	Bacillales: 0.97	Staphylococcaceae: 0.97	Staphylococcus: 0.97	not classified
S2C1020.fna	classified	based on 1811/1826 ORFs	1;131567;2	1.00;1.00;0.99	Bacteria: 0.99	not classified	not classified	not classified	not classified	not classified	not classified
S2C1044.fna	classified	based on 2953/3089 ORFs	1;131567;2;32066;203490;203491;203492;180162;188913	1.00;1.00;1.00;0.95;0.95;0.95;0.95;0.88;0.44	Bacteria: 1.00	Fusobacteria: 0.95	Fusobacteriia: 0.95	Fusobacteriales: 0.95	Fusobacteriaceae: 0.95	Cetobacterium: 0.88	Cetobacterium somerae: 0.44
S2C1123.fna	classified	based on 2403/2647 ORFs	1;131567;2;1783272;201174;1760;85006;85023	1.00;1.00;0.99;0.91;0.88;0.88;0.63;0.53	Bacteria: 0.99	Actinobacteria: 0.88	Actinobacteria: 0.88	Micrococcales: 0.63	Microbacteriaceae: 0.53	not classified	not classified
S2C1156.fna	classified	based on 2025/2254 ORFs	1;131567;2;1783272;201174;1760;85007;1653;1716	1.00;1.00;1.00;0.79;0.78;0.77;0.70;0.70;0.70	Bacteria: 1.00	Actinobacteria: 0.78	Actinobacteria: 0.77	Corynebacteriales: 0.70	Corynebacteriaceae: 0.70	Corynebacterium: 0.70	not classified
S2C1317.fna	classified	based on 2867/2891 ORFs	1;131567;2;1224;1236;91347;1903412;635;636	1.00;0.99;0.99;0.98;0.98;0.97;0.93;0.93;0.41	Bacteria: 0.99	Proteobacteria: 0.98	Gammaproteobacteria: 0.98	Enterobacterales: 0.97	Hafniaceae: 0.93	Edwardsiella: 0.93	Edwardsiella tarda: 0.41
S2C1330.fna	classified	based on 2062/2085 ORFs	1;131567;2;1783272;1239;91061;186826;1300;1301	1.00;0.95;0.95;0.93;0.93;0.92;0.91;0.89;0.88	Bacteria: 0.95	Firmicutes: 0.93	Bacilli: 0.92	Lactobacillales: 0.91	Streptococcaceae: 0.89	Streptococcus: 0.88	not classified
S2C1332.fna	classified	based on 1955/1985 ORFs	1;131567;2;1783272;1239;91061;186826;1300;1301;1329	1.00;0.96;0.96;0.82;0.82;0.82;0.53;0.53;0.53;0.40	Bacteria: 0.96	Firmicutes: 0.82	Bacilli: 0.82	Lactobacillales: 0.53	Streptococcaceae: 0.53	Streptococcus: 0.53	Streptococcus canis: 0.40
S2C1412.fna	classified	based on 2012/2289 ORFs	1;131567;2;1783272;1239;91061;186826;186827	1.00;0.95;0.95;0.85;0.84;0.52;0.49;0.33	Bacteria: 0.95	Firmicutes: 0.84	Bacilli: 0.52	Lactobacillales: 0.49	Aerococcaceae: 0.33	not classified	not classified
S2C2134.fna	classified	based on 3820/3892 ORFs	1;131567;2;1224;1236;135622;267890;22	1.00;1.00;1.00;1.00;0.99;0.97;0.97;0.97	Bacteria: 1.00	Proteobacteria: 1.00	Gammaproteobacteria: 0.99	Alteromonadales: 0.97	Shewanellaceae: 0.97	Shewanella: 0.97	not classified
S2C2285.fna	classified	based on 1963/2013 ORFs	1;131567;2;1224;1236;72274;468;497	1.00;1.00;1.00;0.98;0.98;0.97;0.97;0.97	Bacteria: 1.00	Proteobacteria: 0.98	Gammaproteobacteria: 0.98	Pseudomonadales: 0.97	Moraxellaceae: 0.97	Psychrobacter: 0.97	not classified
S2C2493.fna	classified	based on 2383/2455 ORFs	1;131567;2;1783272;201174;1760;85006;1268;57493	1.00;1.00;1.00;1.00;1.00;1.00;0.96;0.95;0.94	Bacteria: 1.00	Actinobacteria: 1.00	Actinobacteria: 1.00	Micrococcales: 0.96	Micrococcaceae: 0.95	Kocuria: 0.94	not classified
S2C2507.fna	classified	based on 750/766 ORFs	1;131567;2;1783272;1239;186801;186802;186804;1501226	1.00;1.00;1.00;0.98;0.98;0.98;0.98;0.95;0.92	Bacteria: 1.00	Firmicutes: 0.98	Clostridia: 0.98	Clostridiales: 0.98	Peptostreptococcaceae: 0.95	Romboutsia: 0.92	not classified
S2C2517.fna	classified	based on 1443/1458 ORFs	1;131567;2;1783272;1239;186801;186802;31979;1485;1502	1.00;1.00;1.00;1.00;1.00;0.99;0.99;0.99;0.99;0.97	Bacteria: 1.00	Firmicutes: 1.00	Clostridia: 0.99	Clostridiales: 0.99	Clostridiaceae: 0.99	Clostridium: 0.99	Clostridium perfringens: 0.97
S2C2675.fna	classified	based on 1844/1975 ORFs	1;131567;2;32066;203490;203491;203492;848	1.00;1.00;1.00;0.95;0.95;0.94;0.94;0.92	Bacteria: 1.00	Fusobacteria: 0.95	Fusobacteriia: 0.95	Fusobacteriales: 0.94	Fusobacteriaceae: 0.94	Fusobacterium: 0.92	not classified
S2C2708.fna	classified	based on 736/754 ORFs	1;131567;2;1783272;1239;186801;186802;186804	1.00;1.00;1.00;0.95;0.95;0.95;0.95;0.95	Bacteria: 1.00	Firmicutes: 0.95	Clostridia: 0.95	Clostridiales: 0.95	Peptostreptococcaceae: 0.95	not classified	not classified
S2C2901.fna	classified	based on 3155/3237 ORFs	1;131567;2;1783270;68336;976;117743;200644;49546;76831;2030799	1.00;1.00;1.00;0.99;0.99;0.99;0.98;0.98;0.98;0.97;0.48	Bacteria: 1.00	Bacteroidetes: 0.99	Flavobacteriia: 0.98	Flavobacteriales: 0.98	Flavobacteriaceae: 0.98	Myroides: 0.97	Myroides sp. N17-2: 0.48
S2C3.fna	classified	based on 2184/2257 ORFs	1;131567;2;1224;28216;206351;481;482;326523	1.00;1.00;1.00;0.99;0.97;0.97;0.97;0.92;0.33	Bacteria: 1.00	Proteobacteria: 0.99	Betaproteobacteria: 0.97	Neisseriales: 0.97	Neisseriaceae: 0.97	Neisseria: 0.92	Neisseria zoodegmatis: 0.33
S2C3102.fna	classified	based on 1585/1640 ORFs	1;131567;2;32066;203490;203491;203492;848	1.00;1.00;1.00;0.96;0.96;0.96;0.96;0.94	Bacteria: 1.00	Fusobacteria: 0.96	Fusobacteriia: 0.96	Fusobacteriales: 0.96	Fusobacteriaceae: 0.96	Fusobacterium: 0.94	not classified
S2C3199.fna	classified	based on 1556/1583 ORFs	1;131567;2;1783272;201174;1760;85007;85029;37914;665550	1.00;1.00;1.00;1.00;1.00;1.00;0.99;0.97;0.97;0.76	Bacteria: 1.00	Actinobacteria: 1.00	Actinobacteria: 1.00	Corynebacteriales: 0.99	Dietziaceae: 0.97	Dietzia: 0.97	Dietzia alimentaria: 0.76
S2C353.fna	classified	based on 1790/1822 ORFs	1;131567;2;1783272;1239;91061;186826;33958;1578	1.00;1.00;1.00;1.00;1.00;1.00;1.00;0.99;0.97	Bacteria: 1.00	Firmicutes: 1.00	Bacilli: 1.00	Lactobacillales: 1.00	Lactobacillaceae: 0.99	Lactobacillus: 0.97	not classified
S2C3839.fna	classified	based on 1193/1227 ORFs	1;131567;2;32066;203490;203491;203492;848	1.00;0.99;0.99;0.96;0.96;0.96;0.95;0.95	Bacteria: 0.99	Fusobacteria: 0.96	Fusobacteriia: 0.96	Fusobacteriales: 0.96	Fusobacteriaceae: 0.95	Fusobacterium: 0.95	not classified
S2C4319.fna	classified	based on 1255/1277 ORFs	1;131567;2;1783272;201174;1760;2037;2049;1069494;1661	1.00;1.00;1.00;1.00;1.00;1.00;1.00;1.00;1.00;0.96	Bacteria: 1.00	Actinobacteria: 1.00	Actinobacteria: 1.00	Actinomycetales: 1.00	Actinomycetaceae: 1.00	Trueperella: 1.00	Trueperella pyogenes: 0.96
S2C446.fna	classified	based on 4849/4859 ORFs	1;131567;2	1.00;0.92;0.81	Bacteria: 0.81	not classified	not classified	not classified	not classified	not classified	not classified
S2C640.fna	classified	based on 3399/3453 ORFs	1;131567;2;1224;1236;91347;451511;702	1.00;0.99;0.99;0.98;0.98;0.96;0.95;0.95	Bacteria: 0.99	Proteobacteria: 0.98	Gammaproteobacteria: 0.98	Enterobacterales: 0.96	NA	Plesiomonas: 0.95	not classified
S2C642.fna	classified	based on 1680/1721 ORFs	1;131567;2;1783272;1239;186801;186802;186804;1257;215200	1.00;1.00;1.00;0.99;0.99;0.97;0.97;0.97;0.96;0.95	Bacteria: 1.00	Firmicutes: 0.99	Clostridia: 0.97	Clostridiales: 0.97	Peptostreptococcaceae: 0.97	Peptostreptococcus: 0.96	Peptostreptococcus russellii: 0.95
S2C709.fna	classified	based on 1925/2014 ORFs	1;131567;2;1783272;1239;186801;186802;31979;1485;1391647	1.00;1.00;1.00;1.00;1.00;0.99;0.99;0.98;0.98;0.82	Bacteria: 1.00	Firmicutes: 1.00	Clostridia: 0.99	Clostridiales: 0.99	Clostridiaceae: 0.98	Clostridium: 0.98	Clostridium sp. Ade.TY: 0.82
S2C722.fna	classified	based on 1303/1630 ORFs	1;131567;2;1783272;1239	1.00;0.99;0.95;0.47;0.34	Bacteria: 0.95	Firmicutes: 0.34	not classified	not classified	not classified	not classified	not classified
S2C902.fna	classified	based on 1928/1984 ORFs	1;131567;2;1224;1236;135625;712;724	1.00;1.00;1.00;0.87;0.87;0.81;0.81;0.69	Bacteria: 1.00	Proteobacteria: 0.87	Gammaproteobacteria: 0.87	Pasteurellales: 0.81	Pasteurellaceae: 0.81	Haemophilus: 0.69	not classified
S2C92.fna	classified	based on 2384/2450 ORFs	1;131567;2;1783272;1239;91061;1385;90964;1279	1.00;0.99;0.99;0.98;0.98;0.98;0.97;0.97;0.97	Bacteria: 0.99	Firmicutes: 0.98	Bacilli: 0.98	Bacillales: 0.97	Staphylococcaceae: 0.97	Staphylococcus: 0.97	not classified
S2C976.fna	classified	based on 1950/1996 ORFs	1;131567;2;1783272;1239;186801;186802;186803	1.00;1.00;1.00;0.99;0.99;0.97;0.97;0.92	Bacteria: 1.00	Firmicutes: 0.99	Clostridia: 0.97	Clostridiales: 0.97	Lachnospiraceae: 0.92	not classified	not classified
S3C1121.fna	classified	based on 2428/2647 ORFs	1;131567;2;1783272;1239;91061;1385	1.00;1.00;1.00;0.76;0.57;0.56;0.49	Bacteria: 1.00	Firmicutes: 0.57	Bacilli: 0.56	Bacillales: 0.49	not classified	not classified	not classified
S3C2512.fna	classified	based on 2621/2726 ORFs	1;131567;2;1783272;1239;91061;1385	1.00;1.00;1.00;0.97;0.95;0.94;0.94	Bacteria: 1.00	Firmicutes: 0.95	Bacilli: 0.94	Bacillales: 0.94	not classified	not classified	not classified
S3C2855.fna	classified	based on 1271/1337 ORFs	1;131567;2;1783272;1239;91061;186826;186828;292480;180295*	1.00;1.00;0.99;0.96;0.95;0.86;0.82;0.76;0.59;0.59	Bacteria: 0.99	Firmicutes: 0.95	Bacilli: 0.86	Lactobacillales: 0.82	Carnobacteriaceae: 0.76	Atopostipes: 0.59	Atopostipes suicloacalis*: 0.59
S3C3813.fna	classified	based on 1604/1693 ORFs	1;131567;2;1783272;1239;91061;186826;186828;292480;180295*	1.00;0.99;0.99;0.95;0.94;0.83;0.76;0.70;0.51;0.51	Bacteria: 0.99	Firmicutes: 0.94	Bacilli: 0.83	Lactobacillales: 0.76	Carnobacteriaceae: 0.70	Atopostipes: 0.51	Atopostipes suicloacalis*: 0.51
S4C2507.fna	classified	based on 800/817 ORFs	1;131567;2;1783272;1239;186801;186802;186804;1501226	1.00;1.00;1.00;0.98;0.98;0.98;0.98;0.94;0.92	Bacteria: 1.00	Firmicutes: 0.98	Clostridia: 0.98	Clostridiales: 0.98	Peptostreptococcaceae: 0.94	Romboutsia: 0.92	not classified
S4C2807.fna	classified	based on 959/972 ORFs	1;131567;2;1783272;1239;186801;186802;31979	1.00;1.00;1.00;0.79;0.79;0.79;0.79;0.61	Bacteria: 1.00	Firmicutes: 0.79	Clostridia: 0.79	Clostridiales: 0.79	Clostridiaceae: 0.61	not classified	not classified
S5C2512.fna	classified	based on 1724/1794 ORFs	1;131567;2;1783272;1239;91061;1385	1.00;1.00;1.00;0.97;0.95;0.94;0.94	Bacteria: 1.00	Firmicutes: 0.95	Bacilli: 0.94	Bacillales: 0.94	not classified	not classified	not classified
S5C2807.fna	classified	based on 775/781 ORFs	1;131567;2;1783272;1239;186801;186802;31979	1.00;1.00;1.00;0.79;0.79;0.79;0.79;0.61	Bacteria: 1.00	Firmicutes: 0.79	Clostridia: 0.79	Clostridiales: 0.79	Clostridiaceae: 0.61	not classified	not classified
S6C1700.fna	classified	based on 660/783 ORFs	1;131567;2;2323;1783234;95818	1.00;1.00;1.00;0.66;0.45;0.36	Bacteria: 1.00	Candidatus Saccharibacteria: 0.36	not classified	not classified	not classified	not classified	not classified
S6C218.fna	classified	based on 1979/2427 ORFs	1;131567;2;1783272	1.00;0.99;0.96;0.53	Bacteria: 0.96	not classified	not classified	not classified	not classified	not classified	not classified
S6C2598.fna	classified	based on 2977/3107 ORFs	1;131567;2;1783272;201174;1760;85007;85029;37914*	1.00;1.00;1.00;0.99;0.99;0.99;0.91;0.89;0.89	Bacteria: 1.00	Actinobacteria: 0.99	Actinobacteria: 0.99	Corynebacteriales: 0.91	Dietziaceae: 0.89	Dietzia*: 0.89	not classified
S6C2716.fna	classified	based on 3376/3444 ORFs	1;131567;2;1224;28211;356;82115	1.00;1.00;0.99;0.87;0.85;0.78;0.32	Bacteria: 0.99	Proteobacteria: 0.87	Alphaproteobacteria: 0.85	Rhizobiales: 0.78	Rhizobiaceae: 0.32	not classified	not classified
S6C2807.fna	classified	based on 869/880 ORFs	1;131567;2;1783272;1239;186801;186802;31979	1.00;1.00;1.00;0.78;0.78;0.78;0.78;0.58	Bacteria: 1.00	Firmicutes: 0.78	Clostridia: 0.78	Clostridiales: 0.78	Clostridiaceae: 0.58	not classified	not classified
S6C3239.fna	classified	based on 3113/3245 ORFs	1;131567;2;1224;28211;204455;31989;265;1675788	1.00;1.00;1.00;1.00;0.99;0.95;0.95;0.69;0.53	Bacteria: 1.00	Proteobacteria: 1.00	Alphaproteobacteria: 0.99	Rhodobacterales: 0.95	Rhodobacteraceae: 0.95	Paracoccus: 0.69	Paracoccus sp. 1011MAR3C25: 0.53
S6C4472.fna	classified	based on 2952/3047 ORFs	1;131567;2;1783270;68336;976;117747;200666;84566;84567;2292082	1.00;1.00;1.00;0.98;0.98;0.98;0.90;0.90;0.90;0.81;0.74	Bacteria: 1.00	Bacteroidetes: 0.98	Sphingobacteriia: 0.90	Sphingobacteriales: 0.90	Sphingobacteriaceae: 0.90	Pedobacter: 0.81	Pedobacter sp. SM1810: 0.74
S6C581.fna	classified	based on 1909/2045 ORFs	1;131567;2157;28890;2290931;224756;94695;143067;2222	1.00;1.00;0.98;0.91;0.91;0.91;0.90;0.89;0.89	Archaea: 0.98	Euryarchaeota: 0.91	Methanomicrobia: 0.91	Methanosarcinales: 0.90	Methanotrichaceae: 0.89	Methanothrix: 0.89	not classified
S6C644.fna	classified	based on 2369/3007 ORFs	1;131567;2;1783257;203682;473814	1.00;1.00;0.99;0.84;0.81;0.34	Bacteria: 0.99	Planctomycetes: 0.81	not classified	not classified	not classified	not classified	not classified
S6C956.fna	classified	based on 2633/2685 ORFs	1;131567;2;1783272;201174;1760;85007;1653;1716	1.00;1.00;1.00;0.99;0.99;0.99;0.97;0.97;0.97	Bacteria: 1.00	Actinobacteria: 0.99	Actinobacteria: 0.99	Corynebacteriales: 0.97	Corynebacteriaceae: 0.97	Corynebacterium: 0.97	not classified
S7C1190.fna	classified	based on 2066/2078 ORFs	1;131567;2;1224;1236;135625;712;416916	1.00;1.00;1.00;0.97;0.96;0.90;0.90;0.83	Bacteria: 1.00	Proteobacteria: 0.97	Gammaproteobacteria: 0.96	Pasteurellales: 0.90	Pasteurellaceae: 0.90	Aggregatibacter: 0.83	not classified
S7C129.fna	classified	based on 1724/1776 ORFs	1;131567;2;1224;1236;135625;712;1649317;123824*	1.00;1.00;1.00;0.98;0.97;0.96;0.96;0.60;0.60	Bacteria: 1.00	Proteobacteria: 0.98	Gammaproteobacteria: 0.97	Pasteurellales: 0.96	Pasteurellaceae: 0.96	Frederiksenia: 0.60	Frederiksenia canicola*: 0.60
S7C2807.fna	classified	based on 722/730 ORFs	1;131567;2;1783272;1239;186801;186802;31979	1.00;1.00;1.00;0.78;0.78;0.78;0.78;0.60	Bacteria: 1.00	Firmicutes: 0.78	Clostridia: 0.78	Clostridiales: 0.78	Clostridiaceae: 0.60	not classified	not classified
S7C5569.fna	classified	based on 577/590 ORFs	1;131567;2;1783272;1239;186801;186802;31979;1485;1502	1.00;1.00;1.00;0.99;0.99;0.99;0.99;0.99;0.99;0.98	Bacteria: 1.00	Firmicutes: 0.99	Clostridia: 0.99	Clostridiales: 0.99	Clostridiaceae: 0.99	Clostridium: 0.99	Clostridium perfringens: 0.98
S8C1121.fna	classified	based on 2304/2501 ORFs	1;131567;2;1783272;1239;91061;1385	1.00;1.00;1.00;0.76;0.57;0.55;0.48	Bacteria: 1.00	Firmicutes: 0.57	Bacilli: 0.55	Bacillales: 0.48	not classified	not classified	not classified
S8C2512.fna	classified	based on 2516/2625 ORFs	1;131567;2;1783272;1239;91061;1385	1.00;1.00;1.00;0.97;0.95;0.95;0.94	Bacteria: 1.00	Firmicutes: 0.95	Bacilli: 0.95	Bacillales: 0.94	not classified	not classified	not classified
S8C2855.fna	classified	based on 1326/1397 ORFs	1;131567;2;1783272;1239;91061;186826;186828;292480;180295*	1.00;1.00;0.99;0.96;0.95;0.87;0.82;0.76;0.61;0.61	Bacteria: 0.99	Firmicutes: 0.95	Bacilli: 0.87	Lactobacillales: 0.82	Carnobacteriaceae: 0.76	Atopostipes: 0.61	Atopostipes suicloacalis*: 0.61
S8C3813.fna	classified	based on 1399/1472 ORFs	1;131567;2;1783272;1239;91061;186826;186828;292480;180295*	1.00;1.00;0.99;0.94;0.93;0.82;0.75;0.69;0.52;0.52	Bacteria: 0.99	Firmicutes: 0.93	Bacilli: 0.82	Lactobacillales: 0.75	Carnobacteriaceae: 0.69	Atopostipes: 0.52	Atopostipes suicloacalis*: 0.52
S8C581.fna	classified	based on 1438/1509 ORFs	1;131567;2157;28890;2290931;224756;94695;143067;2222	1.00;1.00;0.99;0.92;0.92;0.92;0.92;0.92;0.92	Archaea: 0.99	Euryarchaeota: 0.92	Methanomicrobia: 0.92	Methanosarcinales: 0.92	Methanotrichaceae: 0.92	Methanothrix: 0.92	not classified
S9C2807.fna	classified	based on 618/624 ORFs	1;131567;2;1783272;1239;186801;186802;31979	1.00;1.00;1.00;0.77;0.77;0.77;0.77;0.59	Bacteria: 1.00	Firmicutes: 0.77	Clostridia: 0.77	Clostridiales: 0.77	Clostridiaceae: 0.59	not classified	not classified
S9C385.fna	classified	based on 3189/3578 ORFs	1;131567;2;1783272;1239;186801;186802;186803;1973274;1658108*	1.00;1.00;1.00;0.97;0.97;0.90;0.90;0.77;0.69;0.69	Bacteria: 1.00	Firmicutes: 0.97	Clostridia: 0.90	Clostridiales: 0.90	Lachnospiraceae: 0.77	Niameybacter: 0.69	Niameybacter massiliensis*: 0.69
S9C581.fna	classified	based on 2670/2965 ORFs	1;131567;2157;28890;2290931;224756;94695;143067;2222	1.00;1.00;0.94;0.83;0.82;0.82;0.82;0.81;0.81	Archaea: 0.94	Euryarchaeota: 0.83	Methanomicrobia: 0.82	Methanosarcinales: 0.82	Methanotrichaceae: 0.81	Methanothrix: 0.81	not classified

## Sheet: Table S3
gene_name	Tax	ARO	Best_Identities	AMR_Gene_Family	X6	X8	B4	B5	B6	B7	B1	B2	B3	X2	X3	X1	B8	X7	X4	X5
contig1274019_1_1	Bacteria	OXA-347	100	OXA beta-lactamase	0	0.1426	0	0	0.0948	0.3387	0.0705	0	0	0.0542	0.0622	0	0	0	0	0.056
contig4542384_3_1		ANT(4')-Ib	99.6	ANT(4')	0.2534	0.5309	0	0	0	0	0	0	0	0.3544	0.5756	0.2719	0	0.1834	0.2094	0.6102
contig2209767_2_1	k__Bacteria; p__Proteobacteria; c__Gammaproteobacteria; o__Aeromonadales; f__Aeromonadaceae; g__Aeromonas	TRU-1	73.49	TRU beta-lactamase	0	0.0081	0.2825	0	0	0	0.024	0.2853	0	0	0.0423	1.1275	0	0	0.0187	0.372
contig822209_1_1	k__Bacteria; p__Firmicutes; c__Bacilli; o__Lactobacillales; f__Streptococcaceae; g__Lactococcus	lmrD	99.36	ATP-binding cassette (ABC) antibiotic efflux pump	0.0553	0.1766	0	0	0	0	0	0	0	0.1692	0.2494	0.0156	0	0	0.0326	0.1748
contig3419077_4_1	Bacteria	adeF	71.2	resistance-nodulation-cell division (RND) antibiotic efflux pump	0.006	0	0.0079	0	0	2.1523	0.0362	0.0187	0	0	0	0	0.0084	0	0	0
contig777260_1_1		OXA-48	98.87	OXA beta-lactamase	0.0735	0.563	0	0	0	0	0	0	0	0.0571	0.3598	0.2489	0	0	0	0.4421
contig2197990_191_1	Bacteria	marA	100	resistance-nodulation-cell division (RND) antibiotic efflux pump; General Bacterial Porin with reduced permeability to beta-lactams	78.1524	25.8942	0	0	0	0	0.0771	0	0	81.8813	36.7755	15.8604	0.1421	124.099	111.274	2.7258
contig5485866_1_1	Bacteria	acrD	95.56	resistance-nodulation-cell division (RND) antibiotic efflux pump	0	0	0.0703	0	0	0	0	0	0	0	0	0.1375	0	0	0	0.2015
contig1422750_1_1		catA8	100	chloramphenicol acetyltransferase (CAT)	0	0.0847	0	0	0	0	0	0	0	0.1054	0.3021	0.3065	0	0.0182	0.0356	0.2359
contig752045_2_1		SAT-2	100	streptothricin acetyltransferase (SAT)	0	0.019	0	0	0	0.0774	0	0	0	0	0	1.1559	0	0	0	1.6129
contig2376936_4_1	k__Bacteria; p__Firmicutes	msrC	95.12	ABC-F ATP-binding cassette ribosomal protection protein	0.251	0.2801	0	0	0	0.0275	0	0	0	0.2925	0.4324	0.4327	0	0.1275	0.0624	0.7634
contig573199_4_1	Bacteria	msbA	92.96	ATP-binding cassette (ABC) antibiotic efflux pump	0.0335	0.0285	0	0	0	0	0	0	0	0.0391	0.0075	3.0406	0	0.0539	0.0396	1.8693
contig1774419_2_1	k__Bacteria; p__Proteobacteria; c__Gammaproteobacteria; o__Aeromonadales; f__Aeromonadaceae; g__Aeromonas	cphA7	97.18	CphA beta-lactamase	0.1357	0.8782	0	0	0	0	0	0.0708	0	0	0.6647	2.7583	0	0.1091	0	1.3612
contig5515687_2_1	k__Bacteria; p__Bacteroidetes; c__Flavobacteriia; o__Flavobacteriales; f__Flavobacteriaceae; g__Myroides; s__Myroides sp. N17-2	MUS-1	75.61	MUS beta-lactamase	0.0132	1.354	0	0	0	0	0	0	0	0.3226	0.1409	0	0	0	0	0
contig3086012_62_1	Bacteria	ugd	98.45	pmr phosphoethanolamine transferase	112.968	39.2532	0.0221	0	0.0341	0	0.1395	0.0262	0.0262	143.006	50.1037	4.1789	0.0935	187.865	184.101	0.4233
contig1358239_1_1	Bacteria	AcrF	99.19	resistance-nodulation-cell division (RND) antibiotic efflux pump	34.3902	13.1082	0	0	0.0539	0	0.0401	0.0829	0	33.4422	17.1899	0.0897	0.037	40.9401	35.8488	0.0319
contig768247_3_1	Bacteria	Klebsiella pneumoniae KpnF	88.99	major facilitator superfamily (MFS) antibiotic efflux pump	0	0	0	0	0	0	0	0	0	0	0	0.3678	0	0	0	0.4277
contig768247_2_1	k__Bacteria; p__Proteobacteria; c__Gammaproteobacteria; o__Enterobacterales; f__Enterobacteriaceae	Klebsiella pneumoniae KpnE	80	major facilitator superfamily (MFS) antibiotic efflux pump	0	0	0.0711	0	0	0	0	0	0	0	0	0.3343	0	0	0	0.4536
contig4562309_18_1	k__Bacteria; p__Proteobacteria; c__Gammaproteobacteria; o__Aeromonadales; f__Aeromonadaceae; g__Aeromonas	adeF	43.8	resistance-nodulation-cell division (RND) antibiotic efflux pump	17.1439	2.5085	1.2492	0.0153	0.0253	0.0129	0	1.3061	0.0097	16.6892	18.0236	1.5762	0.013	14.5072	16.6732	1.4337
contig3053517_6_1	Bacteria	tetB(P)	98.47	tetracycline-resistant ribosomal protection protein	0.9575	5.4376	89.3539	79.1781	61.2238	60.397	54.2216	87.5107	93.1156	0.6625	1.9587	14.4745	11.0674	0.2887	0.2531	1.3148
contig2387576_2_1		tetO	98.59	tetracycline-resistant ribosomal protection protein	0.3613	4.1545	0	0	0	0	0	0	0	0.6996	1.2304	31.8817	0	0.0736	0.042	0.5819
contig1702831_1_1		CRP	95.89	resistance-nodulation-cell division (RND) antibiotic efflux pump	12.0573	5.2165	4.6491	0	0.0897	0.1831	0	5.2359	0	10.1532	13.6983	9.4429	0	9.3421	6.8574	6.8339
contig3863006_4_1		TEM-1	100	TEM beta-lactamase	221.591	78.3708	0.0599	0	0	0	0.0344	0.0888	0.0887	259.146	136.321	26.6542	0.0317	255.221	258.438	4.5486
contig100919_13_1	k__Bacteria; p__Firmicutes; c__Bacilli; o__Bacillales; f__Staphylococcaceae; g__Staphylococcus	mecR1	100	methicillin resistant PBP2	0.0667	0.5111	0	0	0	0	0	0	0	0.0907	0.3118	0.2448	0	0.0134	0.105	0.7426
contig100919_12_1	Bacteria	mecI	99.19	methicillin resistant PBP2	0.0525	0.3489	0	0	0	0	0	0	0	0.0612	0.1403	0.0593	0	0	0	0.3478
contig830339_2_1		dfrA15	100	trimethoprim resistant dihydrofolate reductase dfr	0.0412	0.1264	0.0544	0	0	0	0	0	0	0.0721	0.1652	0.0466	0	0.0497	0	0.6947
contig3371353_5_1	Bacteria	tet(E)	99.75	major facilitator superfamily (MFS) antibiotic efflux pump	1.7485	2.6803	5.8045	0	0.0654	0	0	5.3618	0	1.402	2.0252	6.1689	0	0.0967	0.0189	6.5852
contig3368597_9_1	Bacteria	kdpE	90.62	kdpDE	0	0.0147	0	0	0	0	0	0	0	0.0672	0.0385	1.6924	0	0.0348	0.1191	9.9047
contig2234069_82_1	Bacteria	msbA	100	ATP-binding cassette (ABC) antibiotic efflux pump	116.542	42.3677	0.0295	0	0.0683	0	0.1947	0.0874	0.1835	117.556	52.5645	21.3916	0.0858	160.608	152.941	4.0816
contig5488504_2_1	k__Bacteria; p__Proteobacteria; c__Gammaproteobacteria; o__Aeromonadales; f__Aeromonadaceae; g__Aeromonas	TRU-1	78.22	TRU beta-lactamase	0.057	0.1019	0.6211	0	0	0	0	0.6247	0	0.0332	0.0381	0.177	0	0	0.0168	0.0944
contig4601408_3_1	k__Bacteria; p__Proteobacteria	dfrB4	98.72	trimethoprim resistant dihydrofolate reductase dfr	0	0	0.5444	0	0	0	0	0.8389	0	0	0.2203	0.1862	0	0	0	0.4962
contig2752613_14_1	k__Bacteria; p__Proteobacteria; c__Gammaproteobacteria; o__Enterobacterales; f__Yersiniaceae; g__Yersinia	adeF	41.89	resistance-nodulation-cell division (RND) antibiotic efflux pump	0.056	0.0032	0.0246	0	0	0	0.0094	0.0195	0	0.058	0.0499	8.6763	0	0.0975	0.2717	14.6139
contig3797105_2_1		acrD	97.14	resistance-nodulation-cell division (RND) antibiotic efflux pump	0	0	0	0	0	0	0	0	0	0	0	0.1051	0	0	0	0.224
contig3715743_1_1		acrB	95.56	resistance-nodulation-cell division (RND) antibiotic efflux pump	0	0	0	0	0	0	0	0.112	0	0	0	0.3637	0	0	0	0.3446
contig1551260_1_1		CMY-119	100	CMY beta-lactamase	0	0	0.1126	0	0	0	0	0.0267	0	0.0199	0	0.2888	0	0	0.0101	0.4002
contig2661813_1_1	k__Bacteria; p__Proteobacteria; c__Gammaproteobacteria	mef(B)	98.73	major facilitator superfamily (MFS) antibiotic efflux pump	3.9348	2.8251	0	0	0	0	0	0	0	2.3321	2.8097	11.5313	0	1.1047	0.8409	1.4701
contig3059329_15_1		tet(A)	99.49	major facilitator superfamily (MFS) antibiotic efflux pump	126.444	55.7028	0.9568	0	0	0.2879	0.0247	1.2873	0.1273	130.716	80.6913	41.5864	0.0341	178.761	177.375	27.7064
contig3354261_1_1		sul2	100	sulfonamide resistant sul	133.69	49.8615	0.253	0	0.9514	8.667	0.5079	0.2249	0.1873	149.805	83.7316	1.4332	0.1003	202.607	215.337	1.816
contig1692490_14_1	k__Bacteria; p__Proteobacteria; c__Gammaproteobacteria; o__Enterobacterales; f__Enterobacteriaceae; g__Kluyvera; s__Kluyvera intermedia	Klebsiella pneumoniae KpnE	78.23	major facilitator superfamily (MFS) antibiotic efflux pump	0	0	0	0	0	0	0	0	0	0.1214	0	5.1783	0	0	0.0615	2.4149
contig4659671_4_1		baeR	97.69	resistance-nodulation-cell division (RND) antibiotic efflux pump	0	0	0	0	0	0	0	0.0772	0	0	0	0.1114	0	0	0	0.2376
contig847177_3_1	Bacteria	Escherichia coli ampC1 beta-lactamase	99.08	ampC-type beta-lactamase	51.8171	21.1333	0	0	0	0	0.1475	0.0234	0.1405	50.7435	25.6231	17.4504	0	68.9874	64.4692	2.9289
contig2548010_1_1	Bacteria	OXA-12	97.56	OXA beta-lactamase	0.1588	0.6087	0	0	0	0	0	0.0829	0	0.0617	0.4952	0.0598	0	0	0	0.0319
contig4508657_5_1		ANT(6)-Ia	100	ANT(6)	1.402	2.0683	0	0	0.0461	0.047	0	0	0	1.6602	2.5982	2.1964	0.0632	0.9547	0.8409	5.3903
contig4945949_1_1	k__Bacteria; p__Firmicutes; c__Clostridia; o__Clostridiales; f__Clostridiaceae; g__Clostridium	LnuP	100	lincosamide nucleotidyltransferase (LNU)	34.6304	74.7752	1.5708	0.0643	0	0.1623	0.0886	0.4274	1.5251	31.4705	63.4343	49.5949	0.2179	12.3248	12.6378	26.2445
contig4394895_4_1		tet(B)	99.25	major facilitator superfamily (MFS) antibiotic efflux pump	0.8991	1.0348	0	0	0	0.0337	0.0245	0.0254	0.0253	0.7363	0.9091	3.751	0	0.2834	0.2869	2.1649
contig2309772_9_1	Bacteria	acrD	99.9	resistance-nodulation-cell division (RND) antibiotic efflux pump	91.2311	35.5876	0.0497	0	0.0256	0.0131	0.1759	0.0295	0.0981	94.6504	42.7466	17.7369	0.0526	129.626	125.899	3.3009
contig730806_1_1		cpxA	98.65	resistance-nodulation-cell division (RND) antibiotic efflux pump	0	0	0	0	0	0	0	0	0	0	0	0.4937	0	0.0527	0	0.6314
contig4430744_27_1	Bacteria	mdtO	99.56	major facilitator superfamily (MFS) antibiotic efflux pump	108.826	48.7562	0.0251	0.0157	0.0194	0.0198	0.1443	0.0298	0.3202	122.538	58.484	21.1902	0.0532	157.428	152.676	3.2153
contig4430744_26_1	Bacteria	mdtP	98.16	major facilitator superfamily (MFS) antibiotic efflux pump	84.8915	39.7767	0.0352	0	0.1357	0	0.1312	0.0626	0.2292	91.4206	46.8237	21.4725	0.0744	110.159	116.791	2.9342
contig4430744_28_1	Bacteria	mdtN	100	major facilitator superfamily (MFS) antibiotic efflux pump	93.9135	39.5705	0.025	0	0.0386	0	0.0287	0.0296	0.4738	99.4329	50.3472	17.7153	0.0264	134.658	151.078	2.5527
contig1993594_3_1	Bacteria	QnrB6	100	quinolone resistance protein (qnr)	0.0143	0.0806	0.0379	0	0	0	0	0	0	0.0334	0.0383	1.3933	0	0	0	2.5559
contig4199593_2_1	k__Bacteria; p__Firmicutes; c__Bacilli	dfrD	99.38	trimethoprim resistant dihydrofolate reductase dfr	0.117	0.1395	0	0	0	0	0	0	0	0	0	0.0881	0	0	0	0.1878
contig4956418_2_1	k__Bacteria; p__Proteobacteria; c__Gammaproteobacteria; o__Enterobacterales	Klebsiella pneumoniae KpnF	78.9	major facilitator superfamily (MFS) antibiotic efflux pump	0.0592	0.0303	0	0	0	0	0	0	0	0	0.2769	14.9117	0	0.1071	0.2097	15.3246
contig139692_8_1	k__Bacteria; p__Proteobacteria; c__Gammaproteobacteria; o__Enterobacterales	Klebsiella pneumoniae KpnH	83.14	major facilitator superfamily (MFS) antibiotic efflux pump	0.0127	0	0.0168	0	0	0	0	0.0199	0	0.1923	0.017	9.8863	0	0.0766	0.1798	16.2694
contig2138101_1_1	Bacteria	OXA-347	100	OXA beta-lactamase	0	0.1849	0	0	0.0922	0.2352	0	0	0	0	0.0604	0.1532	0	0	0	0.0544
contig47677_99_1		Klebsiella pneumoniae KpnH	92.14	major facilitator superfamily (MFS) antibiotic efflux pump	0.0509	0.013	0	0	0	0	0	0	0	0.0296	0.051	2.823	0	0.0307	0.0601	1.4242
contig3152631_12_1		mel	95.31	ABC-F ATP-binding cassette ribosomal protection protein	0.0159	0.6224	0	0	0	0	0	0	0	0.0557	0.1489	2.7066	0	0.0192	0.0188	0.0575
contig3269496_3_1	Bacteria	EreD	98.98	macrolide esterase	0	0.2147	0	0	0	0.1093	0	0	0	0	0.0702	0.0593	0	0	0	0
contig3269496_2_1	k__Bacteria; p__Bacteroidetes	EreD	93.21	macrolide esterase	0.0464	0.5092	0.0306	0	0.0945	0.1446	0.0351	0	0	0.054	0.0619	0.0262	0	0	0	0.0279
contig437816_2_1	Bacteria	OXA-724	95.15	OXA beta-lactamase	0.2433	0.1434	0	0	0	0	0	0.0293	0	0	0.125	0.9723	0	0.0226	0.1105	0.6083
contig3445334_3_1		mdtC	97.32	resistance-nodulation-cell division (RND) antibiotic efflux pump	2.2007	1.9138	0	0	0.0243	0	0.0994	0.0467	0.0093	1.6749	2.3904	8.4939	0	0.8561	0.7604	1.4288
contig1059514_1_1	Bacteria	AAC(6')-Il	100	AAC(6')	0	0.1958	0	0	0	0	0	0	0	0	0.0569	0	0	0	0	0
contig2332699_1_1	Bacteria	optrA	100	ABC-F ATP-binding cassette ribosomal protection protein	0.1032	0.3428	0.0818	0	0	0	0	0.0323	0	0.1804	0.2758	0.2798	0	0.1245	0.0487	0.6586
contig2404175_36_1	Bacteria	baeS	100	resistance-nodulation-cell division (RND) antibiotic efflux pump	3.3746	3.7544	0	0.0229	0	0	0.0211	0.0218	0.0435	3.2757	3.4302	14.6954	0	1.8297	1.5607	2.6051
contig2532120_21_1	Bacteria	Escherichia coli acrA	99.75	resistance-nodulation-cell division (RND) antibiotic efflux pump	121.745	53.073	0.0648	0	0	0.034	0.3967	0.1025	0.0768	130.734	56.6333	23.5359	0.1143	166.721	160.9	4.0581
contig2063982_13_1	Bacteria	dfrA17	99.36	trimethoprim resistant dihydrofolate reductase dfr	174.048	57.8378	0.4227	0	0.1418	0.2316	0.0843	0.4793	0.1524	210.424	112.333	9.4459	0.1166	229.986	230.362	8.2593
contig1637065_1_1	k__Bacteria; p__Proteobacteria; c__Gammaproteobacteria; o__Aeromonadales; f__Aeromonadaceae; g__Aeromonas	cphA5	97.62	CphA beta-lactamase	0	0	0.1024	0	0	0	0	0	0	0	0	0.2189	0	0.0935	0	0
contig2112064_1_1	Bacteria	AcrF	95.34	resistance-nodulation-cell division (RND) antibiotic efflux pump	0.0169	0.069	0.0446	0	0	0	0	0.1057	0	0.0393	0	0.2858	0	0.0407	0.0199	0.4062
contig1460808_1_1	k__Bacteria; p__NA; c__NA; o__NA; f__NA; g__NA; s__uncultured bacterium	rpoB2	95	rifamycin-resistant beta-subunit of RNA polymerase (rpoB)	0.0688	0.1055	0	0	0	0	0	0	0	0.0134	0.0306	0.0259	0	0	0	0.0828
contig2252801_1_1	Bacteria	EreA	99.12	macrolide esterase	0	0.2043	0	0	0	0	0	0	0	0.0333	0.0382	0.0645	0	0	0.0337	0
contig1764977_4_1	k__Bacteria; p__Proteobacteria; c__Gammaproteobacteria; o__Enterobacterales; f__NA; g__Plesiomonas	Klebsiella pneumoniae KpnH	69.03	major facilitator superfamily (MFS) antibiotic efflux pump	8.9534	20.1066	0.0757	0	0.2987	0	0.1738	0.2594	0	6.3492	15.8015	4.9589	0	2.1677	2.4751	1.3272
contig3229049_2_1		CMY-101	98.43	CMY beta-lactamase	0	0.0087	0.0901	0	0	0	0	0.0801	0	0	0	0.2311	0	0	0.0101	0.2976
contig5052012_1_1	Bacteria	lnuA	97.52	lincosamide nucleotidyltransferase (LNU)	13.0428	27.8501	0.046	0.1723	0.2129	0.1811	0	0.1636	0	11.6274	19.0772	8.4176	0	1.5754	1.7474	15.681
contig2232358_1_1	Bacteria	Klebsiella pneumoniae KpnH	77.85	major facilitator superfamily (MFS) antibiotic efflux pump	0	0	0	0	0	0	0	0	0	0	0	0.4723	0	0	0	0.9161
contig2016662_3_1	Bacteria	CMY-74	99.03	CMY beta-lactamase	0	0	0	0	0	0	0	0	0	0	0	0.3571	0	0	0.0746	0.1522
contig792962_1_1		qacEdelta1	100	major facilitator superfamily (MFS) antibiotic efflux pump	168.404	62.2666	1.0751	0	0.572	2.1023	0.0851	2.3293	0.3513	191.957	106.588	11.0016	0.0784	237.912	225.62	26.5631
contig792962_2_1		sul1	100	sulfonamide resistant sul	138.697	59.0145	1.5512	0.0384	0.5688	2.0806	0.141	2.5308	0.1819	163.82	90.4443	8.6428	0	214.704	227.321	19.2932
contig3792571_1_1	Bacteria	aadA9	100	ANT(3'')	0.3187	1.4095	0.0395	0	0	0.145	0	0.0468	0	0.5454	0.8648	1.7433	0	0.3484	0.2469	3.129
contig3204830_2_1	k__Bacteria; p__Proteobacteria; c__Alphaproteobacteria; o__Sphingomonadales; f__Sphingomonadaceae; g__Novosphingobium; s__Novosphingobium sp.	adeF	41.29	resistance-nodulation-cell division (RND) antibiotic efflux pump	0	0	0.0082	0	0	0.8735	0	0	0	0	0	0	0	0	0	0
contig3812777_7_1	Bacteria	kdpE	99.11	kdpDE	61.2943	22.3962	0.0381	0	0.0587	0	0.0873	0.0451	0.0676	59.8076	31.6087	12.4328	0	90.534	98.9139	2.0989
contig826192_1_1	Bacteria	ANT(3'')-IIa	87.99	ANT(3'')	0.6784	3.5144	0.3584	0	0.1276	1.9324	0.0633	0.2941	0.098	1.3865	2.6494	3.0884	0.0292	0.3525	0.4436	5.5411
contig405301_96_1	k__Bacteria; p__Bacteroidetes; c__Flavobacteriia; o__Flavobacteriales; f__Flavobacteriaceae; g__Myroides	adeF	40.35	resistance-nodulation-cell division (RND) antibiotic efflux pump	0.0249	1.2364	0	0	0	0	0	0	0	0.2211	0.1371	0	0	0	0	0
contig47677_101_1	Bacteria	emrR	90.86	major facilitator superfamily (MFS) antibiotic efflux pump	0.0368	0.0188	0	0	0	0	0	0	0	0.0429	0	3.9687	0	0.0444	0	2.3256
contig1346634_1_1	k__Bacteria; p__Proteobacteria; c__Gammaproteobacteria; o__Enterobacterales; f__Enterobacteriaceae	Klebsiella pneumoniae KpnE	80	major facilitator superfamily (MFS) antibiotic efflux pump	0	0	0	0	0	0	0	0	0	0	0	0.1824	0	0	0	0.162
contig664625_6_1	k__Bacteria; p__Proteobacteria; c__Gammaproteobacteria; o__Enterobacterales	adeF	42.82	resistance-nodulation-cell division (RND) antibiotic efflux pump	0.2974	0.019	0	0	0	0	0	0	0	0.1516	0.1159	26.3253	0.0087	0.0598	0.0768	23.7117
contig5581745_1_1		acrB	97.27	resistance-nodulation-cell division (RND) antibiotic efflux pump	0	0	0	0	0	0	0	0	0	0	0	0.2798	0	0	0	0.3622
contig4383640_1_1		emrB	95.42	major facilitator superfamily (MFS) antibiotic efflux pump	0	0	0.0558	0	0	0	0	0.0662	0	0	0	0.2866	0	0	0	0.1273
contig3839199_6_1	Bacteria	PmrF	99.69	pmr phosphoethanolamine transferase	100.352	36.0852	0.1065	0	0.0411	0	0.0917	0	0	106.273	47.4921	20.7686	0.0422	139.375	138.311	4.6485
contig1156707_1_1	k__Bacteria; p__Firmicutes; c__Clostridia; o__Clostridiales; f__Clostridiaceae; g__Clostridium	LnuP	97.44	lincosamide nucleotidyltransferase (LNU)	0.1458	0.0993	0	0	0	0	0	0	0	0.1133	0.2597	0.3294	0	0.1173	0	0.3511
contig1643140_4_1	Bacteria	fexA	99.58	major facilitator superfamily (MFS) antibiotic efflux pump	0.2463	0.6746	0.0542	0.0226	0.3067	0	0	0.0214	0	0.3508	0.4661	0.3709	0	0.1815	0.1131	0.7906
contig3086012_11_1	Bacteria	mdtC	99.32	resistance-nodulation-cell division (RND) antibiotic efflux pump	74.8865	27.2644	0	0	0.0259	0.0066	0.0769	0.0199	0.0745	77.2687	33.3794	3.4555	0.0266	123.677	126.655	0.5235
contig3086012_12_1	Bacteria	mdtB	99.9	resistance-nodulation-cell division (RND) antibiotic efflux pump	75.2777	28.8775	0.0083	0	0.0255	0	0.0758	0.049	0.0489	80.9888	34.8669	6.9104	0.035	125.717	124.542	1.3595
contig3086012_13_1	k__Bacteria; p__Proteobacteria	mdtA	98.8	resistance-nodulation-cell division (RND) antibiotic efflux pump	103.657	41.3181	0.0185	0	0	0	0.2547	0	0.0438	105.891	47.6499	11.9587	0.0196	150.115	151.415	2.1582
contig2024154_3_1		CRP	97.5	resistance-nodulation-cell division (RND) antibiotic efflux pump	0.2905	0.0547	0	0	0	0	0	0	0	0.1247	0.3472	40.8872	0	0.2766	0.1805	58.3252
contig3174095_2_1	k__Bacteria; p__Proteobacteria; c__Gammaproteobacteria; o__Aeromonadales; f__Aeromonadaceae; g__Aeromonas	cphA3	98.43	CphA beta-lactamase	4.8595	1.8738	0.9395	0	0	0.0417	0.0607	1.0824	0	3.1291	5.2742	2.2859	0	4.3268	3.3002	1.9782
contig2336120_2_1		Klebsiella pneumoniae KpnH	95.12	major facilitator superfamily (MFS) antibiotic efflux pump	0.0254	0.0519	0	0	0	0	0	0	0	0.0444	0.0509	1.7636	0	0.0153	0.1574	10.3776
contig2336120_4_1	Bacteria	emrR	93.14	major facilitator superfamily (MFS) antibiotic efflux pump	0	0.1316	0	0	0	0	0	0	0	0.2573	0.0983	3.0336	0	0.0444	0.1303	16.0797
contig4780394_2_1		emrB	95.11	major facilitator superfamily (MFS) antibiotic efflux pump	0.0175	0.0089	0.0231	0	0	0	0	0.0822	0	0.0204	0	0.5734	0	0	0	0.5058
contig4451268_8_1	Bacteria	tet(D)	53.39	major facilitator superfamily (MFS) antibiotic efflux pump	0.0332	0.1655	0.0439	0.0137	0.0846	2.0046	0.0503	0.052	0	0.1258	0.1887	0.1126	0	0	0.0196	0.22
contig2531206_14_1	Bacteria	gadX	98.54	resistance-nodulation-cell division (RND) antibiotic efflux pump	7.46	9.3178	0.1251	0	0	0	0.1077	0.0371	0.1852	6.858	9.0649	29.4222	0	1.9283	2.1528	5.3743
contig4839760_4_1	Bacteria	dfrF	100	trimethoprim resistant dihydrofolate reductase dfr	0.0412	0.1474	0	0	0	0	0	0	0	0	0.1101	3.026	0	0	0	0.2481
contig2658560_4_1	Bacteria	QnrS2	100	quinolone resistance protein (qnr)	138.819	27.1312	22.7588	0.0981	2.4542	0	0.7885	22.7435	0.2791	146.796	151.533	35.7533	0.0415	106.467	119.366	39.5784
contig58451_13_1	k__Bacteria; p__Proteobacteria; c__Gammaproteobacteria; o__Enterobacterales; f__Enterobacteriaceae	Klebsiella pneumoniae KpnE	80.83	major facilitator superfamily (MFS) antibiotic efflux pump	0.0538	0.0825	0	0	0	0	0	0	0	0	0	1.0638	0	0.1298	0.3177	11.6959
contig58451_14_1	Bacteria	Klebsiella pneumoniae KpnF	86.24	major facilitator superfamily (MFS) antibiotic efflux pump	0.0592	0	0	0	0	0	0	0	0	0	0	1.1702	0	0.0714	0.2446	8.0187
contig5639544_2_1		APH(2'')-Ie	100	APH(2'')	0	0.4743	0	0	0	0	0	0	0	0	0	0	0	0	0	0.1466
contig1301153_1_1	k__Bacteria; p__Proteobacteria; c__Gammaproteobacteria; o__Aeromonadales; f__Aeromonadaceae; g__Aeromonas	cphA5	96.91	CphA beta-lactamase	0	0	0.4258	0	0	0	0	0.3029	0	0	0	0.1457	0	0	0	0.1553
contig3185855_67_1	Bacteria	cpxA	100	resistance-nodulation-cell division (RND) antibiotic efflux pump	127.396	51.4061	0.1315	0	0.058	0.0296	0.4201	0.2226	0.2669	125.513	68.668	18.3407	0.0199	157.478	159.353	2.739
contig3634668_1_1		ErmT	100	Erm 23S ribosomal RNA methyltransferase	0.0917	0.1523	0.3937	0	0	0	0	0.1077	0	0	0.0306	0	0	0	0	0.1656
contig4387409_2_1	k__Bacteria; p__Proteobacteria; c__Gammaproteobacteria; o__Aeromonadales; f__Aeromonadaceae; g__Aeromonas	cphA5	100	CphA beta-lactamase	0	0	0	0	0	0	0	0	0	0	0	0.2102	0	0	0	0.448
contig907928_1_1		acrD	98.66	resistance-nodulation-cell division (RND) antibiotic efflux pump	0	0	0	0	0	0	0	0	0	0.0509	0	0.0247	0	0	0	0.5788
contig2035210_1_1	Bacteria	catQ	100	chloramphenicol acetyltransferase (CAT)	0	0.2654	0.0528	0	0	0	0	0	0	0	0	0	0.0558	0	0	0.0481
contig2388170_1_1		mdtB	97.32	resistance-nodulation-cell division (RND) antibiotic efflux pump	2.9231	3.0263	0.0433	0	0.0223	0	0.1656	0	0.0171	2.1966	2.8687	12.1687	0	0.982	1.1417	2.0325
contig830756_6_1	Bacteria	lsaA	99.4	ABC-F ATP-binding cassette ribosomal protection protein	0.6265	0.1801	0	0	0	0	0.0198	0	0	0.1825	0.4359	0.3096	0.0182	0.9682	0.4006	0.6913
contig4831704_1_1		tet(K)	100	major facilitator superfamily (MFS) antibiotic efflux pump	0.1699	1.02	0.0187	0.0934	0	0	0.0215	0.0443	0	0.3382	0.785	0.6556	0.0198	0.0342	0.117	1.338
contig3212459_4_1	Bacteria	ANT(2'')-Ia	97.74	ANT(2'')	0.7945	1.7171	0	0	0	0	0	0	0	0.6223	1.775	1.5152	0	0.1885	0.246	5.7549
contig3014483_1_1	k__Bacteria; p__Proteobacteria; c__Gammaproteobacteria; o__Aeromonadales; f__Aeromonadaceae; g__Aeromonas; s__Aeromonas allosaccharophila	MCR-3.4	95.45	MCR phosphoethanolamine transferase	0.1569	0	0	0	0	0	0	0	0	0.1372	0.1572	0	0	0.0946	0.0926	0
contig2888503_1_1	k__Bacteria; p__Proteobacteria; c__Gammaproteobacteria; o__Enterobacterales; f__Enterobacteriaceae	aadA16	98.93	ANT(3'')	0.2405	0.6707	0.1059	0	0	0.0208	0	0.0941	0.0313	0.2569	0.348	2.6933	0	0.0725	0.1893	4.4631
contig2018844_2_1	Bacteria	Staphylococcus aureus mupA conferring resistance to mupirocin	99.61	antibiotic-resistant isoleucyl-tRNA synthetase (ileS)	0.3399	0.9269	0	0	0	0	0	0	0	0.422	0.4202	0.366	0	0.0077	0.045	0.5584
contig3894192_20_1	Bacteria	ACC-2	97.19	ACC beta-lactamase	0.0215	0	0	0	0	0	0	0	0	0	0	2.5368	0	0	0.0254	4.2437
contig1881949_1_1	Bacteria	tet(45)	78.81	major facilitator superfamily (MFS) antibiotic efflux pump	0.3885	0.9492	7.8266	0.3961	1.281	0.7494	0.4816	8.5042	0.6851	0.5515	0.8588	0.3032	0.5426	0.3323	0.2252	1.0205
contig4410176_4_1	k__Bacteria; p__Firmicutes	AAC(6')-Ii	99.45	AAC(6')	0.2847	0.2364	0	0	0	0.074	0	0	0	0.705	0.7607	0.5225	0.0994	0.1717	0.042	0.814
contig3077566_2_1	Bacteria	efmA	96.97	major facilitator superfamily (MFS) antibiotic efflux pump	0.2064	0.0703	0	0	0	0	0	0.0718	0	0.2672	0.5515	0.2072	0	0.166	0.0812	0.8558
contig4719202_1_1		CRP	99.4	resistance-nodulation-cell division (RND) antibiotic efflux pump	0	0	0	0	0	0	0	0	0	0	0	0.1321	0	0	0	0.4225
contig835765_1_1	Bacteria	QnrD1	100	quinolone resistance protein (qnr)	4.6195	0.5959	0.3	0.05	0	0.3466	0.0918	0.0948	0.0474	1.9061	3.8244	1162.43	0	1.6443	3.2721	1112.09
contig1067752_12_1		tet(W/N/W)	67.49	tetracycline-resistant ribosomal protection protein	1.3296	1.8589	0.0244	0	0	0	0.0373	0.0964	0	1.4275	2.3439	1.2097	0	0.3861	0.3997	2.1195
contig833928_15_1	k__Bacteria; p__Proteobacteria; c__Gammaproteobacteria; o__Enterobacterales	Klebsiella pneumoniae KpnF	78.9	major facilitator superfamily (MFS) antibiotic efflux pump	0.2664	0.0454	0	0	0	0	0	0	0	0.2415	0.1187	22.5347	0	0.25	0	41.4477
contig744469_7_1	k__Bacteria; p__Actinobacteria; c__Actinobacteria	tet(D)	44.92	major facilitator superfamily (MFS) antibiotic efflux pump	0.0955	0.5695	0	0	0	0.1325	0	0	0	0.1856	0.4361	0.5755	0	0.0384	0.1034	2.2141
contig3711821_2_1	k__Bacteria; p__Proteobacteria	APH(3')-VIa	98.46	APH(3')	0.1871	0.9244	0	0	0	0	0	0	0	0.378	0.5667	0.4791	0	0.1505	0.0884	2.1929
contig3809835_176_1		CRP	99.52	resistance-nodulation-cell division (RND) antibiotic efflux pump	111.179	49.5065	0.0408	0	0.0629	0.0642	0.1871	0.0966	0.0966	120.511	58.9279	19.3649	0.0431	145.409	134.332	2.8984
contig3806447_9_1	Bacteria	efrA	99.65	ATP-binding cassette (ABC) antibiotic efflux pump	0.571	0.2138	0	0	0	0	0	0	0	0.2767	0.4003	0.332	0	0.8524	0.3871	0.8371
contig4052571_2_1	Bacteria	mdtC	98.84	resistance-nodulation-cell division (RND) antibiotic efflux pump	2.1583	2.2305	0.0286	0	0.022	0.0113	0.0164	0	0.0423	1.7082	2.2837	9.0234	0	0.783	0.7855	1.7843
contig3403648_68_1	k__Bacteria; p__Proteobacteria; c__Gammaproteobacteria; o__Enterobacterales; f__Hafniaceae; g__Edwardsiella	Klebsiella pneumoniae KpnF	75.23	major facilitator superfamily (MFS) antibiotic efflux pump	0.0592	0.7714	0	0	0	0	0	0	0	0.069	0.4351	0.4681	0	0.1428	0	0
contig1078023_1_1		CMY-21	98.53	CMY beta-lactamase	0	0	0	0	0	0	0	0	0	0	0	0.3198	0	0	0	0.2841
contig2886099_35_1		eptA	99.09	pmr phosphoethanolamine transferase	132.355	54.0644	0	0	0	0	0.168	0.0548	0.1095	146.4	67.706	21.2493	0.0163	170.401	172.449	3.288
contig1747099_2_1	k__Bacteria; p__Actinobacteria; c__Actinobacteria; o__Micrococcales; f__Micrococcaceae; g__Micrococcus	Erm(36)	99.29	Erm 23S ribosomal RNA methyltransferase	0.1386	0.5487	0	0	0	0	0	0	0	0.1211	0.216	0.2478	0	0	0.0136	0.9731
contig5363250_1_1	k__Bacteria; p__Proteobacteria; c__Gammaproteobacteria; o__Aeromonadales; f__Aeromonadaceae; g__Aeromonas	cphA3	97.08	CphA beta-lactamase	3.9665	0.6195	0.4804	0	0	0.036	0	0.8406	0	3.2295	4.0497	1.1151	0	2.7161	2.4947	0.6881
contig1053632_12_1	Bacteria	Escherichia coli acrA	91.69	resistance-nodulation-cell division (RND) antibiotic efflux pump	0.1309	0.0502	0	0	0	0	0	0	0	0.0763	0.0219	2.227	0	0.0987	0.2318	14.0755
contig82318_2_1	k__Bacteria; p__Proteobacteria; c__Gammaproteobacteria	FOX-5	96.07	FOX beta-lactamase	0.0759	0.2371	0	0	0	0	0	0.0132	0	0.2163	0.124	0.9623	0	0	0	0.8836
contig1977386_2_1	k__Bacteria; p__Firmicutes; c__Bacilli; o__Lactobacillales; f__Streptococcaceae; g__Lactococcus; s__Lactococcus lactis	lmrD	99.09	ATP-binding cassette (ABC) antibiotic efflux pump	0.0888	0.1664	0	0	0	0	0	0	0	0.1725	0.1978	0	0	0	0	0.3207
contig3913637_1_1	Bacteria	lnuG	100	lincosamide nucleotidyltransferase (LNU)	0.5832	0.3291	11.7138	0.2004	0	0.3033	0	12.4218	0	0.623	0.6818	0.5489	0	1.1139	0.5738	1.492
contig2296479_34_1	Bacteria	ACT-8	86.58	ACT beta-lactamase	0.017	0.0261	0	0	0	0	0	0	0	0.0199	0.0911	3.3793	0	0.0411	0.0201	2.0627
contig3772131_1_1		mdtC	97.04	resistance-nodulation-cell division (RND) antibiotic efflux pump	0.2312	0.3347	0	0	0	0	0	0	0	0.2245	0.0515	1.0663	0	0.1627	0.1137	0.3711
contig2541788_22_1	Bacteria	bacA	99.63	undecaprenyl pyrophosphate related proteins	123.813	47.1293	0	0	0.0484	0	0.1441	0	0.0372	131.76	58.4463	11.7179	0	165.131	168.125	1.9887
contig1964850_7_1	k__Bacteria; p__Proteobacteria; c__Gammaproteobacteria; o__Alteromonadales; f__Shewanellaceae; g__Shewanella	adeF	42.95	resistance-nodulation-cell division (RND) antibiotic efflux pump	0.0686	0.9681	0.0082	0	0	0	0	0.0098	0	0.029	0.4788	0.4364	0	0	0	0.5965
contig728000_1_1		tetO	96.07	tetracycline-resistant ribosomal protection protein	0	0.1163	0	0	0	0	0	0	0	0.1657	0.076	8.0461	0	0	0	0.137
contig4030000_1_1	Bacteria	mphF	96.74	macrolide phosphotransferase (MPH)	0.0303	0.0619	0	0	0	0.063	0	0	0	0.0353	0	0	0	0	0	0.0365
contig798689_2_1	Bacteria	floR	99.01	major facilitator superfamily (MFS) antibiotic efflux pump	154.126	63.4043	0.3292	0	0	0.3847	0	0.4532	0.0629	169.129	92.4996	4.2317	0.0225	212.866	210.838	4.8495
contig201374_2_1	Bacteria	Escherichia coli mdfA	87.56	major facilitator superfamily (MFS) antibiotic efflux pump	0	0	0.0209	0	0	0	0	0.0496	0	0	0.0106	0.4027	0	0	0	0.5628
contig5104895_1_1	Bacteria	ugd	95.12	pmr phosphoethanolamine transferase	0.1107	0.1131	0	0	0	0	0	0	0	0.1658	0.2534	0.0714	0	0.0191	0.0373	0.1142
contig791650_19_1	Bacteria	lnuB	97.75	lincosamide nucleotidyltransferase (LNU)	2.7825	4.0852	0.0802	0	0	0	0	0.0761	0	3.469	5.6167	2.8269	0	1.6562	1.1762	6.3192
contig1388326_2_1		SAT-4	99.44	streptothricin acetyltransferase (SAT)	0.072	0.3493	0	0	0	0	0	0	0	0.2725	0.1683	0.1626	0	0	0	0.3032
contig1362719_4_1	k__Bacteria; p__Proteobacteria; c__Gammaproteobacteria; o__Aeromonadales; f__Aeromonadaceae; g__Aeromonas	cphA6	95.62	CphA beta-lactamase	0.0475	0	0	0	0	0	0	0	0	0.0554	0	0.4564	0	0.0573	0	0.3148
contig1960855_1_1	Bacteria	AAC(6')-IIa	100	AAC(6')	0.1408	0.8274	0.093	0	0	0	0	0	0	0.3692	0.7055	0.5765	0	0	0.1247	3.0726
contig2188107_1_1	k__Bacteria; p__Proteobacteria; c__Gammaproteobacteria; o__Aeromonadales; f__Aeromonadaceae; g__Aeromonas	cphA8	97.1	CphA beta-lactamase	0.5501	0.6521	0.7264	0	0.0448	0.0458	0	0.8267	0	0.4743	0.779	0.9816	0	0.1194	0.1688	1.2449
contig2891616_1_1		CRP	96.19	resistance-nodulation-cell division (RND) antibiotic efflux pump	11.3741	25.6522	0.5299	0	0.2516	0	0.0935	0.4832	0	8.9201	19.1753	7.6344	0	2.9227	2.6236	2.118
contig3712790_6_1		CRP	98.57	resistance-nodulation-cell division (RND) antibiotic efflux pump	0.0463	0.0158	0	0	0	0	0	0	0	0	0.0825	4.2355	0	0.0372	0.1093	2.4525
contig4067807_2_1		tetA(P)	95.29	major facilitator superfamily (MFS) antibiotic efflux pump	0.0339	0.5026	5.2859	3.5801	3.5943	3.1048	3.1866	5.4698	6.7917	0.1976	0.1813	1.9155	0.8528	0.0409	0	0.0408
contig806122_2_1	Bacteria	mphA	100	macrolide phosphotransferase (MPH)	106.457	42.3575	0.0997	0	0	0.0449	0	0.2532	0	106.815	67.4907	1.6075	0	150.875	163.739	1.2332
contig3074948_1_1	k__Bacteria; p__Proteobacteria; c__Gammaproteobacteria	FOX-4	97.44	FOX beta-lactamase	0.0493	0.0504	0	0	0	0	0	0.0772	0	0.0958	0	0.3901	0	0	0	0.6534
contig5545564_58_1	k__Bacteria; p__Proteobacteria; c__Gammaproteobacteria; o__Pasteurellales; f__Pasteurellaceae; g__Aggregatibacter	Klebsiella pneumoniae KpnH	67.8	major facilitator superfamily (MFS) antibiotic efflux pump	0	0	0	0.0638	0	0	1.446	0	0	0	0	0	0	0	0	0
contig5303338_1_1	Bacteria	dfrA12	100	trimethoprim resistant dihydrofolate reductase dfr	0.1962	0.1604	0.1036	0	0	0	0	0.2457	0	0.1372	0.4717	0.4874	0	0	0	0.4251
contig2319214_1_1	Bacteria	ugd	99.23	pmr phosphoethanolamine transferase	0.9041	1.0736	0.0442	0	0	0	0.0254	0	0	1.0633	1.1631	6.2021	0	0.2928	0.1976	1.1388
contig835516_1_1	Bacteria	rpoB2	95	rifamycin-resistant beta-subunit of RNA polymerase (rpoB)	0.0115	0.4453	0	0	0	0.0477	0	0	0	0.0267	0.2145	0.2719	0	0	0	0.1242
contig2262886_1_1	k__Bacteria; p__Proteobacteria; c__Gammaproteobacteria	QnrVC4	100	quinolone resistance protein (qnr)	0.2379	0.076	0.5106	0	0	0	0	0.2793	0	0.104	0.2384	0.403	0	0.0359	0	0.4654
contig3098259_5_1	Bacteria	H-NS	100	major facilitator superfamily (MFS) antibiotic efflux pump; resistance-nodulation-cell division (RND) antibiotic efflux pump	77.9164	25.5009	0	0	0	0	0.0715	0.0739	0	102.62	35.0879	15.9637	0	160.733	173.745	3.4657
contig2962728_2_1	Bacteria	msbA	93.53	ATP-binding cassette (ABC) antibiotic efflux pump	0	0.0228	0	0	0	0	0	0.035	0	0.026	0	0.3407	0	0	0	0.6052
contig1575559_1_1	k__Bacteria; p__Proteobacteria; c__Gammaproteobacteria	TRU-1	73.49	TRU beta-lactamase	0.051	0.0565	0	0	0	0	0	0.0266	0	0.0594	0	0.749	0	0	0.0201	0.7574
contig5645648_1_1	Bacteria	ACC-3	98.04	ACC beta-lactamase	0.2235	0	0	0	0	0	0	0	0	0.0744	0.5118	32.0182	0	0	0	25.5585
contig4484744_3_1	Bacteria	mphC	91.97	macrolide phosphotransferase (MPH)	0.1303	0.2884	0	0	0	0	0	0	0	0.0506	0.203	0.3433	0	0.0524	0.1025	0.5488
contig3128605_2_1	k__Bacteria; p__Proteobacteria; c__Gammaproteobacteria; o__Enterobacterales; f__Enterobacteriaceae; g__Escherichia; s__Escherichia coli	tet(A)	97.3	major facilitator superfamily (MFS) antibiotic efflux pump	0.2084	0.0666	0	0	0	0	0	0	0	0.2732	0.0696	0	0	0.22	0.0923	0.0314
contig4096690_1_1		tet(W/N/W)	64.09	tetracycline-resistant ribosomal protection protein	1.2627	1.2904	0.0585	0.0609	0.0301	0	0.0224	0.0462	0	0.7916	1.4008	0.8173	0	0.9798	0.4446	1.7334
contig282163_2_1	Bacteria	OXA-12	96.2	OXA beta-lactamase	8.5402	4.6463	2.9697	0.0811	0.0751	0.0767	0	3.9438	0	8.3912	9.6204	3.4696	0.0343	7.6484	7.9932	3.4764
contig5389539_3_1		tet(C)	98.48	major facilitator superfamily (MFS) antibiotic efflux pump	0.0492	0.1257	0.2383	0.0271	0	0	0	0.2568	0	0.0191	0.0219	0.352	0.0229	0.0396	0.0194	0.2567
contig920588_1_1		tetM	95.62	tetracycline-resistant ribosomal protection protein	1.2235	2.0294	0	0	0	0	0	0.0589	0	1.0748	2.4645	1.4669	0	0.5903	0.4889	2.8552
contig4888418_192_1	Bacteria	YojI	99.27	ATP-binding cassette (ABC) antibiotic efflux pump	88.2186	34.1188	0.0157	0.0196	0.0484	0	0.1801	0	0.0744	86.8475	39.1785	16.3352	0.0166	119.996	122.14	2.9545
contig4198664_1_1		dfrA1	99.36	trimethoprim resistant dihydrofolate reductase dfr	0.474	1.1057	0.1633	0	0.252	0.1715	0	0	0	0.4803	0.7985	3.3519	0	0.0994	0.146	6.9473
contig1680906_2_1	Bacteria	AAC(6')-Ib-cr6	98.99	AAC(6')-Ib-cr	0.8978	1.6502	0.1593	0	0	0.0558	0	0.1678	0	0.8901	1.7008	12.9706	0	0.2263	0.443	12.8094
contig2687586_2_1		baeR	97.07	resistance-nodulation-cell division (RND) antibiotic efflux pump	0	0	0	0	0	0	0	0	0	0	0	0.2899	0	0	0	0.4392
contig2478604_1_1	k__Bacteria; p__Proteobacteria; c__Gammaproteobacteria; o__Aeromonadales; f__Aeromonadaceae; g__Aeromonas	cphA4	98.8	CphA beta-lactamase	1.2947	0.1804	0.0518	0	0	0	0	0.0614	0	0.4572	0.8387	0.3988	0	0.7099	0.5558	0.3306
contig3445224_9_1	k__Bacteria; p__Actinobacteria; c__Actinobacteria	tet(33)	99.26	major facilitator superfamily (MFS) antibiotic efflux pump	0.6358	2.5038	0.0205	0	0.0474	0.2097	0.0235	0.0971	0	0.7138	1.7609	1.0771	0.0866	0.1403	0.2471	2.9215
contig3152740_37_1	Bacteria	mdtH	99.75	major facilitator superfamily (MFS) antibiotic efflux pump	86.467	29.95	0	0	0.0329	0	0.2204	0	0.0253	83.6893	37.8377	15.5324	0.0677	125.032	118.276	2.7529
contig3490823_6_1	k__Bacteria; p__Firmicutes; c__Clostridia; o__Clostridiales; f__Clostridiaceae; g__Clostridium; s__Clostridium perfringens	Clostridium perfringens mprF	97.54	defensin resistant mprF	21.2977	67.6034	63.4877	94.4289	51.8504	18.5042	38.4423	41.3661	67.8635	19.9518	42.9938	37.4746	0.9655	7.2633	5.8811	19.0854
contig5299648_9_1		APH(3'')-Ib	100	APH(3'')	10.2	5.2119	0	0	0	0.2989	0	0	0	9.654	5.822	0.1082	0	9.7621	9.3846	1.153
contig4265845_1_1	Bacteria	mdtM	95.96	major facilitator superfamily (MFS) antibiotic efflux pump	1.8488	1.737	0	0	0	0	0	0.0373	0.0187	1.112	1.3705	3.2063	0	0.4604	0.5633	0.718
contig630114_1_1	Bacteria	acrD	96.31	resistance-nodulation-cell division (RND) antibiotic efflux pump	0	0.0072	0.0746	0	0	0	0	0.0995	0	0	0	0.3271	0	0	0	0.1191
contig2613618_1_1		mdtB	95.68	resistance-nodulation-cell division (RND) antibiotic efflux pump	0	0	0	0	0	0	0	0	0	0	0	0.159	0	0	0	0.1695
contig3835731_7_1	k__Bacteria; p__Proteobacteria; c__Gammaproteobacteria; o__Enterobacterales; f__Enterobacteriaceae	H-NS	94.85	major facilitator superfamily (MFS) antibiotic efflux pump; resistance-nodulation-cell division (RND) antibiotic efflux pump	0.0472	0	0	0	0	0	0	0	0	0	0	2.7983	0	0	0.1114	2.1022
contig4060194_7_1		ANT(3'')-IIa	100	ANT(3'')	0.7009	3.8016	0.3702	0	0.3076	1.3234	0.0654	0.7765	0	0.7413	1.8007	3.897	0	0.3382	0.331	7.4381
contig2327341_1_1		msrE	100	ABC-F ATP-binding cassette ribosomal protection protein	0.5957	2.7664	0.1136	0.0218	0	0.2203	0.0401	0.0829	0	1.4885	1.6005	2.5415	0.037	0.0479	0.1563	3.5378
contig2327341_2_1		mphE	100	macrolide phosphotransferase (MPH)	0.6844	2.2843	0.1166	0.1456	0	0.0459	0.0335	0.0691	0	1.1191	1.1356	2.0945	0	0.0533	0.0782	2.9103
contig5334223_2_1	Bacteria	tetX	99.48	tetracycline inactivation enzyme	0.1005	0.7571	0.0221	0	0.2388	1.9852	0.1015	0.0262	0	0.2341	0.1566	0.2269	0	0	0	0.0605
contig2600589_2_1		dfrA15	96.77	trimethoprim resistant dihydrofolate reductase dfr	0	0.0853	0	0	0	0	0	0	0	0.0486	0	0	0	0	0	0.2513
contig2600589_1_1	k__Bacteria; p__Proteobacteria	aphA15	100	APH(3')	0	0.124	0	0	0	0	0	0	0	0.1178	0	0	0	0	0.0955	0.2191
contig926132_1_1		CRP	99.22	resistance-nodulation-cell division (RND) antibiotic efflux pump	0	0.0256	0	0	0	0	0	0.0784	0	0	0.0669	0.3678	0	0	0	0.573
contig4970717_25_1	Bacteria	H-NS	95.62	major facilitator superfamily (MFS) antibiotic efflux pump; resistance-nodulation-cell division (RND) antibiotic efflux pump	0	0	0.0623	0	0	0	0	0.0369	0	0.165	0.0631	0.4797	0	0	0	0.8522
contig75941_2_1	Bacteria	tet(40)	98.77	major facilitator superfamily (MFS) antibiotic efflux pump	0.08	0.6132	0	0	0	0	0	0	0	0.2984	0.2031	35.4946	0.0223	0.0386	0	0.366
contig4972597_2_1	k__Bacteria; p__Proteobacteria; c__Gammaproteobacteria	arr-2	100	rifampin ADP-ribosyltransferase (Arr)	1.1115	4.1357	0.5789	0	0	0	0	0.2451	0	0.8939	1.0876	9.2298	0	0.3399	0.4805	8.9148
contig2197990_151_1	Bacteria	Klebsiella pneumoniae KpnE	82.2	major facilitator superfamily (MFS) antibiotic efflux pump	88.3218	30.891	0.0705	0	0.1088	0	0.3235	0.0836	0.0418	97.9142	43.3982	21.5843	0	160.66	157.899	3.1169
contig2197990_152_1	Bacteria	Klebsiella pneumoniae KpnF	84.4	major facilitator superfamily (MFS) antibiotic efflux pump	86.3229	35.9097	0.0782	0	0.1206	0	0.1794	0	0	88.1392	35.9907	20.4618	0	146.941	146.817	3.6351
contig4450602_1_1	k__Bacteria; p__Proteobacteria; c__Gammaproteobacteria	MCR-3.6	98.48	MCR phosphoethanolamine transferase	14.374	1.479	0	0	0	0	0	0	0	15.6577	13.1614	0.5387	0	10.7721	12.6784	0.495
contig836121_2_1	Bacteria	ErmX	87.32	Erm 23S ribosomal RNA methyltransferase	0.9712	2.8082	0	0	0.0466	0	0	0	0	1.2782	3.1293	2.0905	0	0.5513	0.5665	7.8543
contig194382_1_1		acrB	97.28	resistance-nodulation-cell division (RND) antibiotic efflux pump	0	0.036	0	0	0	0	0	0.0551	0	0.082	0.047	0.3578	0	0	0	0.4238
contig3029105_3_1	Bacteria	RbpA	88.6	RbpA bacterial RNA polymerase-binding protein	0	0.0284	0	0	0	0	0	0	0	0	0	0.1257	0	0	0	0.3016
contig2198122_73_1	Bacteria	marA	93.55	resistance-nodulation-cell division (RND) antibiotic efflux pump; General Bacterial Porin with reduced permeability to beta-lactams	0	0	0	0	0	0	0	0	0	0.1186	0	1.9538	0	0	0	2.4195
contig4432702_2_1		APH(3')-Ia	98.15	APH(3')	0.2634	0.4037	0.0632	0.0395	0	0.1992	0	0	0	0.1953	0.2879	0.4597	0	0.0578	0.0565	1.0954
contig1343821_1_1	Bacteria	acrD	95.38	resistance-nodulation-cell division (RND) antibiotic efflux pump	0	0	0.0218	0	0	0	0	0.0645	0	0	0	0.3538	0	0	0	0.2977
contig5270849_3_1		APH(3')-IIIa	100	APH(3')	0.2703	0.3642	0	0	0	0	0	0.0385	0	0.2148	0.2955	0.1388	0	0.1334	0.3046	0.3107
contig5270849_1_1		aad(6)	100	ANT(6)	0.1447	0.3882	0	0	0	0	0	0	0	0.0211	0.1208	0.143	0	0	0.0854	0.2178
contig3440286_10_1	k__Bacteria; p__Proteobacteria; c__Gammaproteobacteria; o__Enterobacterales; f__Yersiniaceae; g__Yersinia	Yrc-1	100	YRC Beta-lactamase	0.0085	0.0087	0	0	0	0	0	0.0267	0	0.0795	0	7.163	0	0.0308	0.2113	12.592
contig3383092_59_1		CRP	99.52	resistance-nodulation-cell division (RND) antibiotic efflux pump	0.3087	1.8768	0	0	0	0	0	0	0	0.1079	0.2474	0.9412	0	0.0745	0.0364	0
contig3103270_21_1	k__Bacteria; p__Proteobacteria; c__Gammaproteobacteria; o__Enterobacterales; f__Yersiniaceae	adeF	42.12	resistance-nodulation-cell division (RND) antibiotic efflux pump	0.0558	0.0095	0	0	0	0	0	0.0194	0	0.1083	0.0248	9.2872	0	0.1495	0.2487	15.7892
contig1058543_64_1	k__Bacteria; p__Proteobacteria; c__Gammaproteobacteria; o__Enterobacterales	Klebsiella pneumoniae KpnH	79.8	major facilitator superfamily (MFS) antibiotic efflux pump	0.2671	1.5599	0	0	0	0	0	0	0	0.0741	0.2124	1.0559	0	0.1534	0.03	0
contig738045_1_1		aadS	100	ANT(6)	0.0678	0.4969	0	0	0.0461	0.7527	0.0343	0	0	0.0527	0.1511	0.3576	0	0	0	0.0272
contig3379946_56_1	Bacteria	AcrE	98.96	resistance-nodulation-cell division (RND) antibiotic efflux pump	148.923	63.926	0.0891	0	0.086	0	0.3068	0.1321	0.1847	164.615	71.8851	23.8865	0.0943	213.066	222.232	4.5499
contig3379946_55_1	Bacteria	AcrS	98.18	resistance-nodulation-cell division (RND) antibiotic efflux pump	134.763	56.7679	0.1168	0	0.0601	0	0.4019	0	0.0461	182.418	68.0729	22.5159	0	181.077	187.031	4.3105
contig2267158_3_1		catA8	98.8	chloramphenicol acetyltransferase (CAT)	0	0.0818	0	0	0	0	0	0	0	0.0622	0.214	0.1407	0	0.0429	0.042	0.2571
contig1680906_1_1	k__Bacteria; p__Proteobacteria; c__Gammaproteobacteria	dfrA27	98.09	trimethoprim resistant dihydrofolate reductase dfr	0.2195	0.673	0.2174	0	0	0	0	0.1718	0	0.3198	0.1222	3.3472	0	0	0.0432	4.9994
contig4322906_1_1	Bacteria	tet(D)	41.93	major facilitator superfamily (MFS) antibiotic efflux pump	0.1891	0.8109	0	0	0	0.1026	0	0	0	0.8049	0.3296	0.1672	0	0	0.0194	0.099
contig5462783_3_1	k__Bacteria; p__Proteobacteria; c__Gammaproteobacteria	MCR-3.1	95.08	MCR phosphoethanolamine transferase	0.1229	0.1067	0	0	0	0	0	0	0	0.043	0.0328	0.3608	0	0.0296	0	0.4586
contig3388634_1_1		CRP	97.03	resistance-nodulation-cell division (RND) antibiotic efflux pump	0.0322	0	0	0	0	0	0	0	0	0.0376	0	3.5867	0	0	0	4.7742
contig5282032_1_1		lnuC	97.56	lincosamide nucleotidyltransferase (LNU)	3.4942	22.6214	20.7773	0	0	0	0.1663	15.4661	0.0286	4.7326	9.9964	12.6449	0.6132	2.3612	2.6996	11.8048
contig2729616_1_1	Bacteria	emrY	100	major facilitator superfamily (MFS) antibiotic efflux pump	1.8779	1.766	0.0528	0	0	0	0.0605	0	0	1.4899	1.7349	5.5054	0	0.4579	0.4717	2.2127
contig3079823_1_1		qacE	100	major facilitator superfamily (MFS) antibiotic efflux pump	0	0.0241	0	0	0	0	0	0	0	0.11	0	0.2132	0	0	0.1114	0.4545
contig2489646_134_1	Bacteria	mdtF	99.61	resistance-nodulation-cell division (RND) antibiotic efflux pump	130.524	57.4938	0.0414	0.0103	0.0639	0.0131	0.3185	0.0737	0.1227	136.103	70.7107	21.8328	0.0613	168.429	169.112	3.2291
contig2489646_137_1	Bacteria	gadX	93.8	resistance-nodulation-cell division (RND) antibiotic efflux pump	150.136	58.5083	0.0313	0	0.1448	0	0.5741	0.0742	0.1667	225.153	82.5808	0.2942	0.0992	218.151	213.463	0.2281
contig2489646_133_1		mdtE	100	resistance-nodulation-cell division (RND) antibiotic efflux pump	121.944	56.3695	0.0668	0.0278	0.0688	0.0351	0.3579	0	0.1847	120.927	64.6943	21.0281	0.106	158.705	160.504	2.925
contig2916332_1_1	k__Bacteria; p__Proteobacteria; c__Gammaproteobacteria; o__Aeromonadales; f__Aeromonadaceae; g__Aeromonas	cphA4	95	CphA beta-lactamase	3.5365	1.6102	1.156	0	0	0	0	1.0415	0	4.0395	6.1749	1.9378	0	3.8435	4.051	1.5175
contig3441627_4_1		Streptococcus suis chloramphenicol acetyltransferase	95.35	chloramphenicol acetyltransferase (CAT)	0.03	0.0767	0.5351	0.1485	0.3669	1.1238	0	0.5169	0.4225	0.035	0.0802	0.2034	1.4881	0	0.0709	0.2529
contig3441627_7_1	Bacteria	dfrG	100	trimethoprim resistant dihydrofolate reductase dfr	0.1569	0.411	9.2226	0.2588	0.3598	0.6529	0	12.0082	1.0433	0.1143	0.3145	0.6647	0.9589	0.0946	0.2316	0.8029
contig4186721_93_1		CRP	98.57	resistance-nodulation-cell division (RND) antibiotic efflux pump	0	0	0	0	0	0	0	0.0966	0	0.2158	0.0825	11.0856	0	0.1117	0.2186	17.9105
contig607610_12_1		tet(W/N/W)	86.35	tetracycline-resistant ribosomal protection protein	0.1002	0.288	0	0	0	0	0	0	0	0.1095	0.41	0.2122	0.0087	0.0453	0.0074	0.3166
contig3967181_6_1		tetQ	99.85	tetracycline-resistant ribosomal protection protein	0	0.1201	0	0	0	0	0	0.0153	0	0.0114	0.0131	3.534	0.0137	0	0	0.0648
contig2885412_3_1	k__Bacteria; p__Proteobacteria; c__Gammaproteobacteria	PmrF	87.81	pmr phosphoethanolamine transferase	0.0397	0.0304	0	0	0	0	0	0	0	0.0694	0.0796	1.4801	0	0.0479	0.1406	6.98
contig932657_1_1	k__Bacteria; p__Proteobacteria; c__Gammaproteobacteria; o__Aeromonadales; f__Aeromonadaceae; g__Aeromonas	cphA7	98.86	CphA beta-lactamase	0	0.0756	0.1466	0	0	0	0	0	0	0	0.0989	0.1672	0	0	0	0.0445
contig3088631_2_1	Bacteria	Escherichia coli ampH beta-lactamase	90.39	ampC-type beta-lactamase	0	0	0.0223	0	0	0	0	0.0528	0	0	0	0.3906	0	0	0	0.3656
contig3118636_8_1	Bacteria	AcrF	99.71	resistance-nodulation-cell division (RND) antibiotic efflux pump	135.499	58.5415	0.1163	0	0.0705	0.0131	0.3289	0.0788	0.1476	155.485	67.2839	26.615	0.0571	174.135	175.716	4.3899
contig1884525_1_1	Bacteria	salA	95.52	ABC-F ATP-binding cassette ribosomal protection protein	0	0	0	0.079	0	0.3985	0	0	0	0	0	0	0	0	0	0
contig2744749_2_1		PC1 beta-lactamase (blaZ)	96.09	blaZ beta-lactamase	0.1155	0.7375	0	0	0	0	0	0	0	0.2422	0.4628	0.313	0	0.0279	0.1091	0.8897
contig3420302_35_1	Bacteria	Escherichia coli mdfA	96.59	major facilitator superfamily (MFS) antibiotic efflux pump	105.748	37.9496	0.0942	0	0.0323	0	0.2641	0	0.062	107.109	47.9616	18.8452	0.1328	156.631	153.051	3.0904
contig5727311_1_1	Bacteria	QnrS5	99.24	quinolone resistance protein (qnr)	0.182	0.0207	0	0	0	0	0	0	0	0.0471	0.0811	0.3198	0	0	0	0.5113
contig4645681_1_1		mecA	99.85	methicillin resistant PBP2	0.0973	0.4676	0	0	0	0	0	0.0152	0	0.1021	0.2991	0.2419	0	0.0352	0.023	0.5215
contig2969880_1_1	k__Bacteria; p__Proteobacteria; c__Gammaproteobacteria; o__Xanthomonadales; f__Xanthomonadaceae	adeF	59.8	resistance-nodulation-cell division (RND) antibiotic efflux pump	0	0	0	0	0.0146	1.8834	0	0	0	0	0	0	0	0	0	0
contig5103285_2_1	k__Bacteria; p__Proteobacteria; c__Gammaproteobacteria; o__Aeromonadales; f__Aeromonadaceae; g__Aeromonas	cphA3	96.81	CphA beta-lactamase	0.1714	0.2977	0	0	0	0	0	0.161	0	0.0799	0.1832	0.0387	0	0	0	0.0825
contig4126532_1_1		acrD	98.68	resistance-nodulation-cell division (RND) antibiotic efflux pump	0	0	0	0	0	0	0	0	0	0	0	0.0968	0	0	0	0.5158
contig1692490_13_1	k__Bacteria; p__Proteobacteria; c__Gammaproteobacteria; o__Enterobacterales	Klebsiella pneumoniae KpnF	81.65	major facilitator superfamily (MFS) antibiotic efflux pump	0.0592	0	0	0	0	0	0	0	0	0.069	0	2.0729	0	0	0	1.283
contig2083915_2_1	k__Bacteria; p__Firmicutes; c__Bacilli; o__Lactobacillales	tet(45)	67.47	major facilitator superfamily (MFS) antibiotic efflux pump	0	0.0581	0	0	0	0	0	0	0	0.0331	0.057	0.4176	0	0.0172	0.0336	0.505
contig2999831_1_1	k__Bacteria; p__Firmicutes; c__Bacilli; o__Lactobacillales; f__Enterococcaceae; g__Enterococcus	AAC(6')-Iid	100	AAC(6')	0.0356	0	0	0	0	0	0	0	0	0	0	0.5627	0	0	0	0.1714
contig3152740_26_1	Bacteria	mdtG	99.75	major facilitator superfamily (MFS) antibiotic efflux pump	82.7225	30.7799	0	0	0	0	0.1206	0.0249	0.0872	82.2853	38.9632	16.0599	0	126.463	112.443	3.6135
contig4970656_64_1		CRP	99.05	resistance-nodulation-cell division (RND) antibiotic efflux pump	0.0463	0.0789	0.0408	0	0	0	0	0.0966	0	0.1079	0.0412	2.1613	0	0.0186	0.1093	13.9717
contig4617757_4_1	Bacteria	msbA	95.19	ATP-binding cassette (ABC) antibiotic efflux pump	0.067	0.0285	0	0	0	0	0	0	0	0.0521	0.0746	1.861	0	0.0539	0.1912	11.5456
contig1720810_2_1	k__Bacteria; p__Proteobacteria; c__Gammaproteobacteria; o__Enterobacterales; f__Morganellaceae; g__Morganella; s__Morganella psychrotolerans	tet(D)	80.96	major facilitator superfamily (MFS) antibiotic efflux pump	0	0	0	0	0	0	0	0	0	0	0	1.1359	0	0	0	1.9155
contig2273737_1_1		tet(45)	76.92	major facilitator superfamily (MFS) antibiotic efflux pump	1.7523	1.3993	1.2086	0.0234	0.2747	0.2509	0.172	1.1884	0.1554	1.0995	1.962	1.5384	0.0495	1.9854	0.938	4.5352
contig2895721_1_1		CRP	98	resistance-nodulation-cell division (RND) antibiotic efflux pump	0	0	0	0	0	0	0	0	0	0	0	0.455	0	0	0	1.3337
contig3253985_4_1		CRP	99.08	resistance-nodulation-cell division (RND) antibiotic efflux pump	0.3552	0.121	0	0	0	0	0	0	0	0.1725	0.0791	27.6836	0	0.3571	0.0699	40.9488
contig5364306_36_1	k__Bacteria; p__Proteobacteria; c__Gammaproteobacteria	MCR-3.10	99.82	MCR phosphoethanolamine transferase	23.3832	3.0208	0	0	0	0	0	0	0.0094	28.7189	24.4576	0.9839	0	20.0021	25.229	0.7884
contig3385820_2_1	k__Bacteria; p__Proteobacteria; c__Gammaproteobacteria; o__Pseudomonadales; f__Pseudomonadaceae; g__Pseudomonas	ANT(4')-IIb	92.83	ANT(4')	0.0775	0.0792	0	0.0426	0	0.3495	0	0.0405	0	0.0301	0.0173	0.0292	0	0	0	0.2489
contig2087513_1_1	Bacteria	ACC-3	98.41	ACC beta-lactamase	0.6883	0.0605	0	0	0	0	0	0	0	0.4743	0.6625	28.7869	0	0.2678	0.3757	25.9449
contig5371606_2_1		baeR	97.17	resistance-nodulation-cell division (RND) antibiotic efflux pump	0	0	0	0	0	0	0	0	0	0	0	0	0	0	0	0.2931
contig1346634_2_1	Bacteria	Klebsiella pneumoniae KpnF	84.4	major facilitator superfamily (MFS) antibiotic efflux pump	0	0	0	0	0	0	0	0	0	0	0	0.5349	0	0	0	0.1782
contig1585278_3_1	Bacteria	QnrB69	92.52	quinolone resistance protein (qnr)	0.0909	0	0	0	0	0	0	0	0	0.0353	0.0405	0.9066	0	0	0	1.4952
contig682163_3_1	Bacteria	kdpE	100	kdpDE	0.9974	0.7495	0	0	0	0	0	0	0	0.4786	1.019	2.6506	0	0.2831	0.3463	0.6004
contig3744022_3_1		ErmT	86.53	Erm 23S ribosomal RNA methyltransferase	0.0527	0.7477	0.296	0	0	0.0549	0	0.0206	0	0.1536	0.2642	0.2382	0	0	0.0623	0.3492
contig2816988_3_1	Bacteria	bacA	95.97	undecaprenyl pyrophosphate related proteins	7.4516	3.9107	0.5336	0	0.1211	0	0.3601	0.5768	0.0186	6.5229	4.6522	7.3421	0	6.2216	5.7524	1.817
contig1907155_1_1		qacL	97.27	small multidrug resistance (SMR) antibiotic efflux pump	0	0.1799	0	0	0	0	0	0	0	0.0684	0.0784	0.0663	0	0	0	0.0706
contig141495_1_1	Bacteria	mphG	99.28	macrolide phosphotransferase (MPH)	0	0.3578	0	0	0	0	0	0	0	0	0.0312	0	0	0	0	0
contig1254551_2_1	Bacteria	Escherichia coli mdfA	87.56	major facilitator superfamily (MFS) antibiotic efflux pump	0.0737	0.0301	0	0	0	0	0	0	0	0.0859	0.0591	1.7723	0	0.0533	0.0522	11.1665
contig1315432_2_1		tet(W/N/W)	93.32	tetracycline-resistant ribosomal protection protein	0.0788	0.4361	0	0	0	0	0	0	0	0.1224	0.3508	0.3337	0	0.0158	0.0233	0.2055
contig3541301_1_1	k__Bacteria; p__Proteobacteria; c__Gammaproteobacteria; o__Aeromonadales; f__Aeromonadaceae; g__Aeromonas	cphA3	97.9	CphA beta-lactamase	0.1583	0.0578	0.0896	0	0	0	0	0.2478	0	0.0527	0	0.1277	0	0	0	0.5173
contig3990093_21_1	k__Bacteria; p__Proteobacteria; c__Gammaproteobacteria; o__Enterobacterales	Klebsiella pneumoniae KpnH	83.33	major facilitator superfamily (MFS) antibiotic efflux pump	0.2544	0.013	0	0	0	0	0	0	0	0.2372	0.3144	13.1954	0	0.1841	0.2928	12.5647
contig2545455_3_1	Bacteria	CARB-16	100	CARB beta-lactamase	0.3049	1.0128	0	0.0718	0	0.1812	0	0	0.0341	0.6472	0.7275	0.6888	0.1065	0.0788	0.0771	1.5733
contig5736059_2_1	Bacteria	efmA	100	major facilitator superfamily (MFS) antibiotic efflux pump	0.1388	0.2728	0	0	0	0	0	0	0	0.2737	0.5991	0.4823	0	0.0515	0.1639	0.6555
contig3871818_2_1		cmx	100	major facilitator superfamily (MFS) antibiotic efflux pump	1.4786	5.0978	0.0658	0	0	1.5207	0.0252	0.026	0	1.2487	3.6291	3.0586	0.0696	0.5511	0.3432	9.3906
contig5133101_1_1		mdtC	95.01	resistance-nodulation-cell division (RND) antibiotic efflux pump	0.9209	0.975	0	0	0	0	0.0223	0	0.0115	0.8843	0.9843	3.6445	0	0.7109	0.461	0.8603
contig806122_12_1	Bacteria	aadA5	100	ANT(3'')	188.546	69.7693	0	0	0	0.103	0	0.0775	0.0581	201.506	114.917	0.6712	0	234.915	262.128	1.0136
contig1299397_2_1	Bacteria	floR	97.83	major facilitator superfamily (MFS) antibiotic efflux pump	0.9304	3.175	0.1316	0	0	0	0	0	0	0.5034	1.0654	2.8897	0	0.2405	0.0785	3.0402
contig1173402_2_1	k__Bacteria; p__Firmicutes	efrB	95.24	ATP-binding cassette (ABC) antibiotic efflux pump	0	0.037	0	0	0	0	0	0	0	0	0	0	0	0	0	0
contig4200921_1_1	k__Bacteria; p__Proteobacteria; c__Gammaproteobacteria; o__Aeromonadales; f__Aeromonadaceae; g__Aeromonas	cphA8	98.33	CphA beta-lactamase	0	0	0	0	0	0	0	0	0	0.069	0	0.4346	0	0	0	0.1069
contig1721168_1_1	Bacteria	tet(H)	100	major facilitator superfamily (MFS) antibiotic efflux pump	0.1299	0.1992	0.0214	0	0	0.3717	0	0	0	0.1798	0.1736	0.3944	0.0227	0.0196	0.0575	0.5181
contig1329384_1_1	k__Bacteria; p__Proteobacteria; c__Gammaproteobacteria; o__Enterobacterales	Klebsiella pneumoniae KpnH	83.33	major facilitator superfamily (MFS) antibiotic efflux pump	0.2862	0.0032	0.0168	0	0	0	0	0	0	0.1853	0.1529	34.4719	0	0.2455	0.1352	52.5329
contig5583865_4_1	Bacteria	ANT(6)-Ib	100	ANT(6)	0	0.0116	0	0	0	0	0	0	0	0.0265	0	6.764	0.0318	0.0275	0	0.2193
contig5583865_2_1	Bacteria	tet(44)	99.22	tetracycline-resistant ribosomal protection protein	0.0203	0.0597	0	0	0	0.0211	0	0	0.0079	0	0.0543	8.3654	0	0.0613	0.036	0.0734
contig2586103_1_1		sul3	100	sulfonamide resistant sul	2.8986	2.2437	0	0	0	0	0	0	0	1.5524	2.5543	12.1757	0	0.7439	0.9028	2.1235
contig3669884_2_1	k__Bacteria; p__Proteobacteria; c__Gammaproteobacteria	FOX-5	96.62	FOX beta-lactamase	0.0488	0.2804	0	0	0	0	0	0	0	0.0853	0.3096	1.281	0	0	0	1.204
contig4282609_1_1	Bacteria	cpxA	97.24	resistance-nodulation-cell division (RND) antibiotic efflux pump	0	0	0.0713	0	0	0	0	0.0563	0	0.0419	0	0.2438	0	0	0.0425	0.1733
contig3797328_132_1	k__Bacteria; p__Proteobacteria; c__Gammaproteobacteria; o__Enterobacterales; f__Hafniaceae; g__Edwardsiella	adeF	41.97	resistance-nodulation-cell division (RND) antibiotic efflux pump	0.2105	1.3428	0	0	0	0	0	0	0	0.0794	0.2564	1.0838	0	0.0448	0.0585	0.0075
contig1797217_9_1	Bacteria	Escherichia coli ampC beta-lactamase	97.08	ampC-type beta-lactamase	124.645	51.8115	0.0553	0	0.0341	0.0174	0.279	0.0262	0.1833	135.563	61.7126	25.0164	0.0234	150.595	145.223	3.8799
contig1842976_22_1	Bacteria	marA	95.24	resistance-nodulation-cell division (RND) antibiotic efflux pump; General Bacterial Porin with reduced permeability to beta-lactams	0.1018	0.026	0	0	0	0	0	0	0	0.0593	0.136	1.4366	0	0	0	10.8419
contig2194357_24_1		baeR	97.07	resistance-nodulation-cell division (RND) antibiotic efflux pump	0.0811	0.0414	0	0	0	0	0	0	0	0.0157	0.1444	1.3887	0	0.0326	0.0319	11.7445
contig3143958_11_1		tet(Z)	99.74	major facilitator superfamily (MFS) antibiotic efflux pump	0.1952	0.6544	0	0	0	0.1625	0	0	0	0.2275	0.2713	0.4939	0	0.0471	0.1198	1.0623
contig3806447_10_1	Bacteria	efrB	97.58	ATP-binding cassette (ABC) antibiotic efflux pump	0.5574	0.2933	0	0	0	0	0.0167	0	0	0.2444	0.4498	0.2992	0	0.8588	0.3909	0.804
contig3104793_1_1	Bacteria	tet(W/N/W)	81.66	tetracycline-resistant ribosomal protection protein	0.8497	1.1361	0	0	0	0	0	0	0	1.1265	1.3527	15.4581	0.0142	0.4173	0.4865	2.2358
contig4344414_1_1	k__Bacteria; p__Proteobacteria; c__Gammaproteobacteria; o__Alteromonadales; f__Shewanellaceae; g__Shewanella	adeF	65.04	resistance-nodulation-cell division (RND) antibiotic efflux pump	0.0223	0.3481	0.0084	0	0	0	0.0193	0.01	0	0.0223	0.1403	0.0863	0	0	0	0.2606
contig1759942_3_1	k__Bacteria; p__Proteobacteria; c__Gammaproteobacteria	AAC(6')-Ib7	99.16	AAC(6')	0.5336	1.7128	0.1446	0	0.0558	0.0285	0	0.0857	0	1.3393	1.5903	4.0023	0	0.4291	0.6946	5.9957
contig1759942_2_1	Bacteria	catB3	100	chloramphenicol acetyltransferase (CAT)	0.3241	1.0409	1.0191	0	0	0.1284	0	1.1356	0	0.5575	1.0515	1.621	0	0.1489	0.2915	3.3071
contig5117192_31_1	Bacteria	ACC-5	99.74	ACC beta-lactamase	0.621	0.0488	0	0	0	0	0	0	0	0.2969	0.351	44.5829	0	0.1921	0.2068	61.4588
contig3232527_1_1		evgS	100	major facilitator superfamily (MFS) antibiotic efflux pump; resistance-nodulation-cell division (RND) antibiotic efflux pump	0.0319	0.0326	0	0	0	0	0	0	0	0	0.0853	0.0721	0	0	0	0
contig1211949_1_1	Bacteria	emrA	99.12	major facilitator superfamily (MFS) antibiotic efflux pump	57.6656	24.0281	0	0	0	0	0.0777	0	0	56.6806	22.3692	3.1855	0	75.4661	67.4415	0.8643
contig2218534_2_1	k__Bacteria; p__Firmicutes; c__Bacilli	qacH	95.33	small multidrug resistance (SMR) antibiotic efflux pump	0.603	1.8334	0	0	0	0	0	0	0	0.773	1.0473	0.5449	0	0.1455	0	1.3793
contig4241785_1_1	k__Bacteria; p__Proteobacteria; c__Gammaproteobacteria	aadA16	98.26	ANT(3'')	0.1726	0.4762	0.0608	0	0	0	0	0.036	0.018	0.0536	0.1845	1.8974	0	0	0.0272	2.7289
contig3700507_1_1		mel	95.12	ABC-F ATP-binding cassette ribosomal protection protein	0.134	0.2191	0	0.0221	0	0	0	0	0	0.0625	0.0537	0.0757	0	0.0323	0	0.1129
contig2206427_1_1		emrR	94.29	major facilitator superfamily (MFS) antibiotic efflux pump	0	0	0.1215	0	0	0	0	0	0	0.0429	0.0983	0.9974	0	0	0	1.1074
contig4139456_2_1	Bacteria	cpxA	100	resistance-nodulation-cell division (RND) antibiotic efflux pump	0	0	0.0905	0	0.1397	0	0	0	0	0	0	0.4646	0	0	0	0.2889
contig1965194_5_1		OXA-10	100	OXA beta-lactamase	0.2439	2.6111	0.6604	0	0	0	0	0.4583	0	0.1421	0.7495	3.0579	0.0341	0.206	0.2016	0.602
contig2978010_1_1	k__Bacteria; p__Proteobacteria; c__Gammaproteobacteria	FOX-3	97.79	FOX beta-lactamase	0.0388	0.0066	0	0	0	0	0	0	0	0.0301	0.0173	0.6859	0	0	0	0.4511
contig2207798_2_1		CTX-M-24	100	CTX-M beta-lactamase	82.4682	35.1581	0	0	0	0	0	0	0	95.8277	42.1047	0.1889	0	141.204	148.756	0.1611
contig2945045_2_1		msbA	100	ATP-binding cassette (ABC) antibiotic efflux pump	1.2504	0.8386	0	0	0	0	0	0	0.163	0.4857	0.4873	3.3247	0	0.4399	0.5228	0.5959
contig1809109_40_1	Bacteria	Escherichia coli ampH beta-lactamase	100	ampC-type beta-lactamase	94.4679	37.8211	0	0	0	0	0.3323	0.0264	0.2507	112.542	45.3311	16.6834	0.0707	146.138	147.955	3.1281
contig2306296_91_1	k__Bacteria; p__Proteobacteria; c__Gammaproteobacteria; o__Enterobacterales; f__Yersiniaceae; g__Yersinia	Klebsiella pneumoniae KpnF	73.39	major facilitator superfamily (MFS) antibiotic efflux pump	0	0	0	0	0	0	0	0	0	0.069	0	7.3221	0	0.0714	0.5592	14.2554
contig832044_2_1		APH(3'')-Ib	99.63	APH(3'')	212.003	78.7863	0.1444	0	0	1.1375	0.0368	0.3805	0.1521	228.259	125.5	2.3466	0	246.977	252.045	6.9043
contig832044_3_1		APH(6)-Id	99.64	APH(6)	201.217	80.2661	0.185	0	0	1.7482	0.1061	0.2193	0.0183	231.8	122.095	10.4929	0.0326	253.416	249.934	7.5454
contig1031007_1_1	Bacteria	mdtM	96.83	major facilitator superfamily (MFS) antibiotic efflux pump	79.0453	35.5665	0	0	0.0459	0	0.0227	0.0117	0.0704	92.2168	38.3327	12.9061	0.021	119.531	125.63	1.8879
contig4366336_1_1		emrB	96.23	major facilitator superfamily (MFS) antibiotic efflux pump	0	0	0	0	0	0	0	0	0	0	0	0.1735	0	0	0	0.2959
contig2852811_3_1	k__Bacteria; p__Proteobacteria; c__Gammaproteobacteria; o__Vibrionales; f__Vibrionaceae; g__Vibrio; s__Vibrio cholerae	catB9	96.17	chloramphenicol acetyltransferase (CAT)	0.062	0.2694	0	0	0	0	0	0	0	0	0.0414	0.2102	0	0	0	0.2987
contig1676532_1_1	Bacteria	marA	94.44	resistance-nodulation-cell division (RND) antibiotic efflux pump; General Bacterial Porin with reduced permeability to beta-lactams	0	0	0.2016	0	0	0	0	0	0	0	0.068	0.8045	0	0	0.1201	0.8269
contig1457516_42_1	k__Bacteria; p__Proteobacteria; c__Gammaproteobacteria; o__Enterobacterales; f__Enterobacteriaceae	Escherichia coli ampH beta-lactamase	88.31	ampC-type beta-lactamase	0.0502	0.0385	0	0	0	0	0	0	0	0	0.0895	3.4603	0	0	0.0395	2.3179
contig2591554_3_1		tetM	96.86	tetracycline-resistant ribosomal protection protein	2.081	2.7506	0.0739	0.0503	0	0	0.0154	0.1513	0	2.0574	3.1065	2.6089	0.0213	1.4668	1.3875	6.8114
contig2569444_3_1	Bacteria	dfrA14	99.36	trimethoprim resistant dihydrofolate reductase dfr	5.825	8.2368	0.5876	0	0	0	0	0.38	0	4.0539	6.188	58.5702	0	1.903	1.6237	47.3595
contig5355113_1_1		ErmF	99.25	Erm 23S ribosomal RNA methyltransferase	0.0245	0.0751	0.097	0	0.1497	0.2037	0.1484	0	0	0.0285	0.0327	0.3871	0	0	0	0.059
contig847079_2_1	Bacteria	acrD	98.46	resistance-nodulation-cell division (RND) antibiotic efflux pump	0.1497	0	0	0	0	0	0.1701	0	0	0.0872	0	0	0	0.0903	0	0
contig3582123_106_1	k__Bacteria; p__Bacteroidetes; c__Bacteroidia; o__Bacteroidales; f__Bacteroidaceae; g__Bacteroides	adeF	44.12	resistance-nodulation-cell division (RND) antibiotic efflux pump	0.025	0.0799	0	0	0	0	0	0	0	0	0.0919	3.4199	0	0	0	0.0603
contig2389590_1_1	Bacteria	cpxA	97	resistance-nodulation-cell division (RND) antibiotic efflux pump	0.0217	0.0222	0.1433	0	0	0	0	0.034	0	0.0253	0	0.6252	0	0	0.1025	0.8102
contig4977532_1_1		OXA-2	100	OXA beta-lactamase	0.6253	2.1522	0	0	0	0	0	0	0	0.495	1.5763	1.3725	0	0.3416	0.5154	7.5422
contig1893112_1_1	Bacteria	Klebsiella pneumoniae KpnF	89.29	major facilitator superfamily (MFS) antibiotic efflux pump	0	0	0	0	0	0	0	0	0	0	0	0.1313	0	0	0	0
contig2205082_4_1		AAC(3)-IIe	98.95	AAC(3)	172.235	62.7001	0	0	0	0	0	0	0	176.034	103.26	0.7561	0	212.205	210.11	1.6801
contig663263_1_1	k__Bacteria; p__Proteobacteria; c__Gammaproteobacteria	FOX-7	95.52	FOX beta-lactamase	0	0.0412	0.0426	0	0	0	0	0	0	0.0564	0	0.7465	0	0	0	0.6016
contig280114_1_1	Bacteria	tetB(P)	96.08	tetracycline-resistant ribosomal protection protein	0	0.0323	1.5866	0.6778	0.7087	1.1838	0.3832	0.9899	1.7309	0.0737	0	0.1428	0.2649	0	0	0.0761
contig4163496_1_1	Bacteria	tetS	100	tetracycline-resistant ribosomal protection protein	0.284	1.003	0	0.0167	0.0413	0.0211	0	0	0	0.3074	0.637	0.6301	0	0.0612	0.1557	1.7708
contig33008_1_1		msbA	95.28	ATP-binding cassette (ABC) antibiotic efflux pump	0	0	0	0	0	0	0	0	0	0.0174	0	0.1856	0	0	0	0.3866
contig1277218_1_1		OXA-1	99.38	OXA beta-lactamase	0	0.1021	0	0	0	0	0	0	0	0	0.1068	0.1805	0	0	0	0.2405
contig4164306_9_1	Bacteria	emeA	97.7	multidrug and toxic compound extrusion (MATE) transporter	0.5244	0.3025	0	0	0	0	0	0	0	0.1577	0.2599	0.1146	0	0.7346	0.2596	0.2851
contig1375546_1_1	Bacteria	mefC	99.57	major facilitator superfamily (MFS) antibiotic efflux pump	0	0.1564	0	0	0	0	0	0	0	0	0.0744	0	0	0	0	0.0335
contig3057152_58_1	Bacteria	adeF	40.93	resistance-nodulation-cell division (RND) antibiotic efflux pump	0.0063	0.0064	0	0	0	0	0	0	0	0.0292	0.0419	2.6042	0	0.0076	0.0518	1.7449
contig4616_3_1		CRP	99.05	resistance-nodulation-cell division (RND) antibiotic efflux pump	1.0031	0.0473	0	0	0	0	0	0	0	0.6115	0.5155	46.6258	0	0.3723	0.5284	42.1009
contig3988144_4_1		emrB	100	major facilitator superfamily (MFS) antibiotic efflux pump	91.2921	38.2434	0.0335	0	0.1035	0	0.2405	0.0199	0.139	96.9742	45.0232	17.6791	0.0177	127.195	127.116	3.1561
contig5646705_1_1	Bacteria	mdtH	96.3	major facilitator superfamily (MFS) antibiotic efflux pump	0	0	0	0	0	0	0	0.0713	0	0	0.0608	0.5144	0	0	0	0.5483
contig1819948_1_1		mdtC	95.51	resistance-nodulation-cell division (RND) antibiotic efflux pump	0.0366	0	0	0	0	0	0	0	0	0.0426	0	0.2479	0	0	0	0.1542
contig2217581_7_1		ErmB	97.96	Erm 23S ribosomal RNA methyltransferase	230.248	81.5642	0.1399	0	0.0539	0.3855	0.0401	0.1658	0.2899	305.685	146.114	3.2442	0.4622	299.243	284.68	6.9481
contig4658855_2_1	Bacteria	ugd	95.48	pmr phosphoethanolamine transferase	0.2132	0.0891	0	0	0	0	0	0	0	0.4292	0.0518	0.1751	0	0.3273	0.1373	0
contig5680438_2_1		APH(4)-Ia	100	APH(4)	0.0571	0.2141	0	0	0	0	0	0	0	0.0222	0.1654	0.2151	0	0.023	0	0.4241
contig1782407_1_1		mel	95.51	ABC-F ATP-binding cassette ribosomal protection protein	0	0	0	0	0	0	0	0	0	0	0	0	0	0	0	0
contig3086012_8_1		baeR	100	resistance-nodulation-cell division (RND) antibiotic efflux pump	78.4226	30.8406	0	0	0	0	0.1638	0.0423	0	87.4657	37.3315	13.7344	0	130.861	129.494	1.6429
contig3086012_9_1	Bacteria	baeS	97	resistance-nodulation-cell division (RND) antibiotic efflux pump	69.0165	25.2072	0	0	0	0	0.0633	0	0.0435	71.8387	29.8866	0.1965	0	116.445	120.955	0.067
contig22510_26_1	k__Bacteria; p__Proteobacteria; c__Gammaproteobacteria; o__Enterobacterales	Klebsiella pneumoniae KpnH	82.75	major facilitator superfamily (MFS) antibiotic efflux pump	0.3307	0.4095	0	0	0	0	0	0	0	0.1927	0.2124	20.9173	0	0.046	0.0526	17.7407
contig3409682_1_1	Bacteria	AcrF	99.03	resistance-nodulation-cell division (RND) antibiotic efflux pump	0.1107	0.1212	0	0	0	0	0.4311	0	0	0.3684	0.169	0.5713	0.0442	0.1144	0.056	0.019
contig933734_5_1		AAC(6')-Ie-APH(2'')-Ia	99.79	APH(2''); AAC(6')	1.8797	1.4813	0.0175	0	0	0.0551	0	0.0207	0	1.1955	1.9011	7.6471	0.0185	1.9241	1.0626	3.8645
contig979426_225_1	k__Bacteria; p__Bacteroidetes; c__Bacteroidia; o__Bacteroidales; f__Bacteroidaceae; g__Bacteroides	cepA	98.67	cepA beta-lactamase	0.0216	0.1216	0	0	0	0	0	0	0	0.0252	0.0578	4.0565	0	0	0	0.026
contig3587395_10_1		tet(W/N/W)	94.04	tetracycline-resistant ribosomal protection protein	0	0.0026	0	0	0	0	0	0	0	0	0.0136	1.3311	0	0	0	0.0367
contig3443954_2_1	Bacteria	dfrE	98.78	trimethoprim resistant dihydrofolate reductase dfr	0.3947	0.2622	0	0	0	0	0	0	0	0.253	0.2109	0.2452	0	0.7618	0.3728	0.3801
contig829927_31_1	Bacteria	cpxA	96.94	resistance-nodulation-cell division (RND) antibiotic efflux pump	0.1209	0.1671	0	0	0	0	0	0	0	0.1988	0.076	2.6178	0	0.0686	0.1175	15.0134
contig730724_1_1	Bacteria	cpxA	95.2	resistance-nodulation-cell division (RND) antibiotic efflux pump	0.0521	0.1464	0	0	0	0	0	0	0	0	0.1392	0	0	0	0	0.1254
contig2583767_38_1	Bacteria	evgS	96.83	major facilitator superfamily (MFS) antibiotic efflux pump; resistance-nodulation-cell division (RND) antibiotic efflux pump	127.737	47.8694	0.0323	0	0.0332	0	0.2842	0.0426	0.1531	148.621	59.1279	17.032	0.0456	175.833	165.179	3.6061
contig2583767_35_1	Bacteria	emrY	100	major facilitator superfamily (MFS) antibiotic efflux pump	112.925	44.513	0.0168	0	0	0	0.2116	0.0398	0.0894	132.139	53.4784	23.2854	0.0532	165.142	154.881	4.6157
contig2583767_36_1	Bacteria	emrK	98.86	major facilitator superfamily (MFS) antibiotic efflux pump	150.22	57.0095	0.0222	0	0.0684	0.0349	0.3815	0.0263	0.0656	168.333	67.4219	23.1472	0.1172	196.691	188.826	4.2234
contig2583767_37_1	Bacteria	evgA	100	major facilitator superfamily (MFS) antibiotic efflux pump; resistance-nodulation-cell division (RND) antibiotic efflux pump	103.647	39.495	0	0	0.0647	0	0.2648	0	0.0497	130.499	47.5586	20.1291	0	158.153	152.74	4.6661
contig2123207_4_1	k__Bacteria; p__Firmicutes; c__Bacilli	patB	67.45	ATP-binding cassette (ABC) antibiotic efflux pump	0.394	0.6068	0.0289	0	0	0.0455	0	0.0343	0	0.2615	0.5923	0.4759	0.0612	0.066	0.0388	0.2767
contig766420_1_1		tet(Y)	100	major facilitator superfamily (MFS) antibiotic efflux pump	0	0.016	0	0	0	0.3908	0	0	0	0	0.0418	0	0	0	0	0
contig3442095_2_1	k__Bacteria; p__Proteobacteria; c__Gammaproteobacteria	PmrF	87.23	pmr phosphoethanolamine transferase	0	0	0	0	0	0	0	0.0311	0	0	0.0133	0.3364	0	0	0.0234	0.3825
contig858067_1_1	Bacteria	tet(D)	53.24	major facilitator superfamily (MFS) antibiotic efflux pump	0.1515	0.597	0.4429	0	0	0	0	0.5928	0	0.2269	0.6938	1.0874	0	0	0	0.8466
contig420897_4_1	k__Bacteria; p__Proteobacteria; c__Gammaproteobacteria; o__Enterobacterales; f__NA; g__Plesiomonas	adeF	44.13	resistance-nodulation-cell division (RND) antibiotic efflux pump	6.0421	11.0814	0.1699	0	0.1406	0	0.1046	0.1572	0	4.3393	9.8369	3.8974	0	2.1683	2.011	1.0953
contig71116_1_1	k__Bacteria; p__Proteobacteria; c__Gammaproteobacteria; o__Enterobacterales; f__Enterobacteriaceae	Escherichia coli emrE	97.27	small multidrug resistance (SMR) antibiotic efflux pump	99.7925	35.5491	0.0455	0	0.1404	0	0.3133	0	0	116.429	46.6127	3.7945	0.0481	139.224	120.495	0.9334
contig3861988_4_1	k__Bacteria; p__Proteobacteria; c__Gammaproteobacteria	adeF	58.86	resistance-nodulation-cell division (RND) antibiotic efflux pump	0.0062	0	0	0	0	0	0	0	0	0	0.0083	0.4566	0	0	0	0.6552
contig4961060_2_1		qacL	92.73	small multidrug resistance (SMR) antibiotic efflux pump	0.2347	0.1499	0	0	0	0.1221	0	0	0	0	0.3136	0.1988	0	0	0	0.2472
contig3914670_2_1		tet(W/N/W)	64.95	tetracycline-resistant ribosomal protection protein	2.4607	2.9417	0.0618	0.0331	0	0.0278	0.0405	0.0209	0	2.0882	4.1272	1.8955	0	1.2018	0.6473	3.9041
contig4370655_1_1		tetA(P)	98.03	major facilitator superfamily (MFS) antibiotic efflux pump	9.1401	28.9817	7.0447	1.9695	3.0501	1.3085	2.2077	5.3723	7.1612	8.8047	21.4548	1.0071	0.0667	1.7671	1.3065	0.4122
contig3845816_1_1	Bacteria	tetB(P)	100	tetracycline-resistant ribosomal protection protein	0.1221	0.5824	13.2775	11.2101	6.4697	6.8589	8.2028	12.4903	14.6446	0.0474	0	0.3678	1.6487	0	0	0.343
contig155699_1_1	k__Bacteria; p__Firmicutes; c__Clostridia; o__Clostridiales; f__Clostridiaceae; g__Clostridium; s__Clostridium perfringens	Clostridium perfringens mprF	96.97	defensin resistant mprF	2.4301	16.4899	3.9795	6.9731	2.3769	1.2133	1.5465	1.7501	3.1931	2.2655	7.792	5.7637	0	0.8794	0.5164	3.2766
contig1241618_8_1	Bacteria	OXA-85	99.61	OXA beta-lactamase	0.0994	3.8803	0	0	0	0	0	0	0.0389	0.1448	0.6144	45.0738	0	0	0.0293	0.1796
contig1439987_235_1	Bacteria	adeF	42.35	resistance-nodulation-cell division (RND) antibiotic efflux pump	0.0248	0.1301	0	0	0	0.0129	0.0094	0	0	0.0217	0.0332	3.2851	0	0	0	0.0374
contig1373061_3_1	Bacteria	Escherichia coli ampH beta-lactamase	92.21	ampC-type beta-lactamase	0.0506	0.069	0	0	0	0	0	0	0	0.1475	0	1.7817	0	0.0407	0.0996	11.9232
contig3816755_3_1		cmlA5	100	major facilitator superfamily (MFS) antibiotic efflux pump	0.3722	2.2661	0.1843	0	0	0.129	0	0.2185	0	0.2349	0.5594	1.9527	0	0.0374	0.1464	0.4294
contig282867_3_1		AAC(3)-IV	99.61	AAC(3)	0.0243	0.4284	0	0	0	0	0	0	0	0.1274	0.1948	0.1372	0	0.0293	0.0861	0.629
contig4560971_2_1	Bacteria	H-NS	94.85	major facilitator superfamily (MFS) antibiotic efflux pump; resistance-nodulation-cell division (RND) antibiotic efflux pump	0	0.0482	0	0	0	0	0	0.0369	0	0.055	0.1892	2.0787	0	0.1708	0.39	13.522
contig333322_1_1	Bacteria	emrY	100	major facilitator superfamily (MFS) antibiotic efflux pump	0.236	0.2411	0	0	0	0	0	0	0	0.9899	0	0.1066	0	0.5693	0.2786	0
contig2532120_22_1	Bacteria	acrB	100	resistance-nodulation-cell division (RND) antibiotic efflux pump	117.942	49.6868	0.0655	0.0102	0.0506	0	0.3665	0.0777	0.1552	118.859	55.9767	20.7076	0.0347	156.093	151.125	3.797
contig1960855_2_1		OXA-21	99.64	OXA beta-lactamase	0.236	0.5787	0	0	0.0481	0	0	0	0	0.2475	0.6936	0.5064	0	0.0569	0	2.5851
contig2553344_7_1	Bacteria	QnrS1	100	quinolone resistance protein (qnr)	8.2524	11.0242	0	0	0	0	0	0	0.0465	6.0125	9.734	70.3983	0	2.7621	2.6682	57.1569
contig599297_1_1	Bacteria	adeJ	95	resistance-nodulation-cell division (RND) antibiotic efflux pump	0	0.0979	0	0	0	0	0	0	0	0	0	0	0	0	0	0
contig2652109_1_1		AAC(6')-Ie-APH(2'')-Ia	97.03	APH(2''); AAC(6')	0.6325	0.1197	0	0	0	0	0	0	0	0.6825	1.1581	2.8575	0	0.6782	0.1936	1.0153
contig3349632_6_1	k__Bacteria; p__Proteobacteria; c__Gammaproteobacteria; o__Enterobacterales	adeF	42.31	resistance-nodulation-cell division (RND) antibiotic efflux pump	0.2481	0.0321	0.0166	0	0	0	0	0	0	0.0951	0.2895	34.1355	0.0088	0.197	0.1335	55.4165
contig3664279_1_1	k__Bacteria; p__Firmicutes	ErmQ	99.61	Erm 23S ribosomal RNA methyltransferase	0.8961	1.9992	0.5	0	0	0.0525	0.0765	0.1186	0.7897	0.7648	1.5851	5.7305	0	0.274	0.149	0.6382
contig1125019_1_1	Bacteria	cmlA9	98.8	major facilitator superfamily (MFS) antibiotic efflux pump	0	0.0396	0	0	0	0	0	0	0	0	0	0	0	0	0	0.2333
contig890242_3_1	k__Bacteria; p__Proteobacteria; c__Gammaproteobacteria; o__Pseudomonadales; f__Moraxellaceae; g__Acinetobacter	OXA-296	97.2	OXA beta-lactamase	0	0.1629	0	0	0	0	0	0	0	0	0.0304	0	0	0	0	0
contig390653_3_1		CMY-132	89.21	CMY beta-lactamase	0	0	0	0	0	0	0	0	0	0	0	0.2191	0	0	0	0.3352
contig886453_2_1	k__Bacteria; p__Proteobacteria; c__Gammaproteobacteria	adeF	47.65	resistance-nodulation-cell division (RND) antibiotic efflux pump	7.3851	17.4692	0.1664	0	0.308	0	0.2243	0.1874	0	5.5305	13.7416	4.8871	0	2.2603	2.6062	1.2398
contig3988144_6_1		emrR	100	major facilitator superfamily (MFS) antibiotic efflux pump	106.65	44.9719	0.0486	0	0	0	0.3345	0.0576	0.1727	118.341	48.716	20.6121	0	162.355	171.581	4.7397
contig3988144_5_1	Bacteria	emrA	99.74	major facilitator superfamily (MFS) antibiotic efflux pump	83.7407	34.3033	0.066	0	0	0	0.1767	0.0522	0.0521	84.1033	40.0893	18.2948	0.0582	106.115	111.829	3.449
contig3908145_18_1	k__Bacteria; p__Proteobacteria; c__Gammaproteobacteria	adeF	48.56	resistance-nodulation-cell division (RND) antibiotic efflux pump	20.3089	5.0174	5.173	0	0.1475	0.0589	0.0334	6.6546	0	18.7862	21.3113	6.4459	0	16.4632	18.1257	6.083
contig4096066_1_1	k__Bacteria; p__Actinobacteria; c__Actinobacteria	TolC	100	ATP-binding cassette (ABC) antibiotic efflux pump; major facilitator superfamily (MFS) antibiotic efflux pump; resistance-nodulation-cell division (RND) antibiotic efflux pump	0.0248	0.3448	0	0	0	0	0	0	0	0.0938	0.1654	0.0769	0	0	0	0.1491
contig3381153_4_1		TolC	100	ATP-binding cassette (ABC) antibiotic efflux pump; major facilitator superfamily (MFS) antibiotic efflux pump; resistance-nodulation-cell division (RND) antibiotic efflux pump	118.092	53.5138	0.0783	0	0.1075	0	0.1199	0.0826	0.1856	126.03	56.4071	21.2849	0.0184	160.664	164.254	3.7298
contig1208864_2_1	k__Bacteria; p__Proteobacteria; c__Gammaproteobacteria; o__Enterobacterales; f__NA; g__Plesiomonas	adeF	42.33	resistance-nodulation-cell division (RND) antibiotic efflux pump	6.0159	12.5217	0.144	0.01	0.0864	0.0126	0.0918	0.1091	0.0095	4.5924	10.3037	4.3381	0	2.0535	2.4532	1.1961
contig4674_1_1	Bacteria	ugd	99.33	pmr phosphoethanolamine transferase	2.6924	2.361	0	0	0.0741	0	0.1378	0	0	2.2259	2.7707	9.8416	0	0.9216	0.494	1.4674
contig2779350_7_1	k__Bacteria; p__Actinobacteria; c__Actinobacteria; o__Corynebacteriales; f__Dietziaceae; g__Dietzia*	Mycobacterium tuberculosis folC with mutation conferring resistance to para-aminosalicylic acid	57.64	aminosalicylate resistant dihydrofolate synthase	0.1161	0.2997	0	0	0	0	0	0	0	0.1068	0.2367	0.1932	0	0.0295	0.0144	0.5958
contig144333_2_1		Escherichia coli EF-Tu mutants conferring resistance to Pulvomycin	93.38	elfamycin resistant EF-Tu	24.3114	32.7867	0.3461	0.0262	0.2751	0	0.4934	0.4228	0.0373	22.1015	29.2228	11.0871	0	19.2086	17.018	2.7346
contig3385469_40_1	Bacteria	Escherichia coli cyaA with mutation conferring resistance to fosfomycin	99.29	antibiotic-resistant cya adenylate cyclase	139.041	62.7906	0.0253	0	0.0625	0	0.2383	0.1021	0.144	161.328	80.0107	17.5008	0.0536	177.988	172.019	3.0706
contig4611856_5_1	k__Bacteria; p__Proteobacteria; c__Gammaproteobacteria; o__Pasteurellales; f__Pasteurellaceae; g__Haemophilus	Haemophilus influenzae PBP3 conferring resistance to beta-lactam antibiotics	81.31	Penicillin-binding protein mutations conferring resistance to beta-lactam antibiotics	0.0107	0.3892	0	0	0	0	0	0	0	0	0	0	0	0	0	0
contig1871814_2_1	k__Bacteria; p__Proteobacteria; c__Gammaproteobacteria; o__Enterobacterales; f__NA; g__Plesiomonas	Haemophilus influenzae PBP3 conferring resistance to beta-lactam antibiotics	55.18	Penicillin-binding protein mutations conferring resistance to beta-lactam antibiotics	7.0324	15.6275	0.1314	0	0.1127	0	0.201	0.1991	0	5.0187	12.6158	5.2201	0	1.9273	2.2583	1.2779
contig3975657_2_1		Escherichia coli EF-Tu mutants conferring resistance to Pulvomycin	92.99	elfamycin resistant EF-Tu	14.2603	8.3108	6.5121	0	0.0862	0	0	7.1638	0.0132	11.6599	14.7805	11.2817	0	8.6007	9.5458	15.5995
contig5372547_1_1	Bacteria	Morganella morganii gyrB conferring resistance to fluoroquinolones	94.95	fluoroquinolone resistant gyrB	0.0169	0	0	0	0	0	0	0	0	0.0049	0.0113	2.0078	0	0.061	0.0497	3.2255
contig5797967_15_1		Haemophilus influenzae PBP3 conferring resistance to beta-lactam antibiotics	52.93	Penicillin-binding protein mutations conferring resistance to beta-lactam antibiotics	0.1272	0.0593	0.0146	0	0	0	0	0.0173	0	0.116	0.0148	1.7858	0	0.1067	0.1566	10.15
contig2937718_2_1		Escherichia coli EF-Tu mutants conferring resistance to Pulvomycin	89.09	elfamycin resistant EF-Tu	0.0329	0.0378	0.3584	0.0271	0	0.0171	0	0.2961	0	0.0479	0	0	0.023	0	0	0
contig748645_6_1	k__Bacteria; p__Actinobacteria; c__Actinobacteria; o__Corynebacteriales; f__Dietziaceae; g__Dietzia*	Mycobacterium tuberculosis folC with mutation conferring resistance to para-aminosalicylic acid	58.76	aminosalicylate resistant dihydrofolate synthase	0.0122	0.0062	0	0	0	2.0081	0	0	0	0.0285	0.0326	0	0	0.0147	0	0.0294
contig192862_2_1		Escherichia coli EF-Tu mutants conferring resistance to Pulvomycin	93.73	elfamycin resistant EF-Tu	0.0406	0.0996	0.0643	0.5892	1.059	0.0676	1.5873	0.0509	0	0.0568	0	0.0183	0.1134	0	0	0
contig1295143_3_1	Bacteria	Haemophilus influenzae PBP3 conferring resistance to beta-lactam antibiotics	49.75	Penicillin-binding protein mutations conferring resistance to beta-lactam antibiotics	0	0	0	0	0	0	0	0	0	0.0254	0	1.8635	0	0.0131	0.0514	3.7891
contig1522978_2_1	k__Bacteria; p__Firmicutes	Enterococcus faecium liaS mutant conferring daptomycin resistance	97.46	daptomycin resistant liaS	0.1646	0.1122	0	0	0	0	0	0	0	0.1492	0.3422	0.2273	0	0.0441	0.0648	0.6167
contig3458600_1_1		Escherichia coli EF-Tu mutants conferring resistance to Pulvomycin	93.49	elfamycin resistant EF-Tu	0.0168	0.0086	0	0	0	0	0	0	0	0.0196	0.0225	5.5309	0	0.0609	0.1291	9.0257
contig3312722_5_1	k__Bacteria; p__Firmicutes; c__Clostridia; o__Clostridiales; f__Clostridiaceae; g__Clostridium; s__Clostridium culturomicum	Clostridioides difficile gyrB conferring resistance to fluoroquinolones	78.55	fluoroquinolone resistant gyrB	0.0922	0.3323	0	0	0	0.0107	0	0	0	0.0597	0.2668	0.0578	0	0	0	0.037
contig3620067_1_1		Escherichia coli EF-Tu mutants conferring resistance to Pulvomycin	95.7	elfamycin resistant EF-Tu	0.6748	0.0985	0	0	0	0	0	0.0503	0	0.4369	0.8443	65.22	0	0.5427	0.4805	87.0708
contig79966_2_1		Escherichia coli EF-Tu mutants conferring resistance to Pulvomycin	98.22	elfamycin resistant EF-Tu	60.8731	28.8168	0.0435	0	0.084	0	0.05	0.1936	0.2192	70.5707	32.5573	37.5319	0.0461	76.5304	74.7836	36.5625
contig4888418_173_1	Bacteria	Escherichia coli gyrA conferring resistance to fluoroquinolones	99.77	fluoroquinolone resistant gyrA	96.4787	37.8667	0.0785	0	0.0909	0	0.1577	0.0931	0.093	104.353	43.5847	14.6733	0.0104	150.894	152.139	2.3226
contig2173721_5_1		Morganella morganii gyrB conferring resistance to fluoroquinolones	81.09	fluoroquinolone resistant gyrB	0.0364	0.0207	0	0	0	0	0	0	0	0.0189	0.0324	3.4082	0	0.0293	0.0382	1.9041
contig3111407_9_1		Haemophilus influenzae PBP3 conferring resistance to beta-lactam antibiotics	53.11	Penicillin-binding protein mutations conferring resistance to beta-lactam antibiotics	104.529	47.1369	0.1241	0	0	0.023	0.134	0.0519	0.1211	120.011	50.6773	15.4042	0.0154	157.798	158.458	3.055
contig3639608_4_1	k__Bacteria; p__Proteobacteria; c__Gammaproteobacteria; o__Pasteurellales; f__Pasteurellaceae; g__Frederiksenia; s__Frederiksenia canicola*	Haemophilus influenzae PBP3 conferring resistance to beta-lactam antibiotics	62.53	Penicillin-binding protein mutations conferring resistance to beta-lactam antibiotics	0.0192	0.0245	0	0.1264	0.4879	0.0598	0.9868	0.03	0.0749	0.0223	0.0128	0	0.0134	0	0	0
contig2557801_28_1	k__Bacteria; p__Proteobacteria; c__Gammaproteobacteria; o__Enterobacterales	Haemophilus influenzae PBP3 conferring resistance to beta-lactam antibiotics	53.82	Penicillin-binding protein mutations conferring resistance to beta-lactam antibiotics	0.0554	0.017	0.0293	0	0	0	0	0.0173	0	0.0645	0.0444	10.3203	0	0.1069	0.2681	16.7744
contig4175545_1_1		Escherichia coli EF-Tu mutants conferring resistance to Pulvomycin	86.51	elfamycin resistant EF-Tu	0.0907	1.6133	0	0	0	0	0	0.0258	0	0.0576	0.7379	0.9497	0	0	0	1.2406
contig3401986_8_1	Bacteria	Escherichia coli GlpT with mutation conferring resistance to fosfomycin	94.69	antibiotic-resistant GlpT	0.0647	0.0367	0	0	0	0	0	0	0	0.1173	0.0384	1.9566	0	0.0867	0.1528	10.6617
contig4031641_33_1	k__Bacteria; p__Proteobacteria; c__Gammaproteobacteria; o__Enterobacterales	Haemophilus influenzae PBP3 conferring resistance to beta-lactam antibiotics	54	Penicillin-binding protein mutations conferring resistance to beta-lactam antibiotics	0.2223	1.4055	0	0	0	0	0	0	0	0.0777	0.1485	0.8724	0	0.1341	0.0787	0.0134
contig1647782_2_1	k__Bacteria; p__Firmicutes	eatAv	99	ABC-F ATP-binding cassette ribosomal protection protein	0.1885	0.0996	0	0	0	0	0	0.0204	0	0.1363	0.3734	0.2055	0.0182	0.1098	0.0614	0.5556
contig4619138_30_1	k__Bacteria; p__Firmicutes; c__Clostridia; o__Clostridiales; f__Clostridiaceae; g__Clostridium	Clostridioides difficile gyrB conferring resistance to fluoroquinolones	78.65	fluoroquinolone resistant gyrB	3.7829	5.0204	0	0	0	0	0.0155	0	0.008	1.5965	9.384	1.2991	0	2.152	1.4182	2.8679
contig1444332_5_1		Escherichia coli EF-Tu mutants conferring resistance to Pulvomycin	96.89	elfamycin resistant EF-Tu	0.2389	0.3212	0.0996	0	0	0.0523	0	0.1772	0	0.3809	0.4535	15.9323	0	0.4095	0.2078	43.2741
contig1988019_6_1		Escherichia coli EF-Tu mutants conferring resistance to Pulvomycin	92.37	elfamycin resistant EF-Tu	0.033	1.0152	0	0.0272	0	0	1.3366	0	0	0	0.0441	0	0	0	0	0
contig489830_197_1		Escherichia coli EF-Tu mutants conferring resistance to Pulvomycin	100	elfamycin resistant EF-Tu	213.855	94.0826	0.2622	0	0.2104	0	0.2768	0.3233	0.2361	238.433	106.694	31.6647	0.0333	281.203	280.614	11.8372
contig792639_33_1		Haemophilus influenzae PBP3 conferring resistance to beta-lactam antibiotics	52.37	Penicillin-binding protein mutations conferring resistance to beta-lactam antibiotics	0.0552	0.062	0	0	0	0	0	0	0	0.0257	0.0442	3.0357	0	0.0533	0.0652	1.5149
contig4173758_1_1	k__Bacteria; p__Proteobacteria; c__Gammaproteobacteria; o__Enterobacterales	Haemophilus influenzae PBP3 conferring resistance to beta-lactam antibiotics	51.93	Penicillin-binding protein mutations conferring resistance to beta-lactam antibiotics	0.2991	0.017	0	0	0	0	0.0168	0	0	0.2646	0.185	10.8519	0	0.147	0.3269	10.454
contig2945840_2_1		Escherichia coli GlpT with mutation conferring resistance to fosfomycin	98.39	antibiotic-resistant GlpT	16.0508	6.8857	0	0	0	0	0.0525	0	0	15.1786	9.0713	7.6555	0.0161	20.4476	19.6304	1.5292
contig628563_16_1	k__Bacteria; p__Proteobacteria; c__Gammaproteobacteria; o__Pasteurellales; f__Pasteurellaceae; g__Aggregatibacter	Haemophilus influenzae PBP3 conferring resistance to beta-lactam antibiotics	71.19	Penicillin-binding protein mutations conferring resistance to beta-lactam antibiotics	0	0	0	0.2113	0	0	1.6258	0	0	0	0	0	0	0	0	0
contig4582087_2_1	k__Bacteria; p__Proteobacteria; c__Gammaproteobacteria; o__Enterobacterales	Haemophilus influenzae PBP3 conferring resistance to beta-lactam antibiotics	51.75	Penicillin-binding protein mutations conferring resistance to beta-lactam antibiotics	0.3821	0.0679	0	0	0	0	0	0.0173	0	0.1097	0.3329	37.0779	0	0.2472	0.1504	55.4635
contig4186721_121_1		Escherichia coli EF-Tu mutants conferring resistance to Pulvomycin	94.15	elfamycin resistant EF-Tu	0.0824	0.0084	0.0435	0	0	0	0	0.0516	0	0.0961	0.0441	11.6758	0	0.1392	0.2238	19.105
contig4399725_8_1		Escherichia coli EF-Tu mutants conferring resistance to Pulvomycin	93.89	elfamycin resistant EF-Tu	0.066	0.0253	0.0218	0	0	0	0	0.0258	0	0.1537	0.0661	12.4672	0	0.2387	0.3893	19.4623
contig3503042_7_1		Escherichia coli EF-Tu mutants conferring resistance to Pulvomycin	97.3	elfamycin resistant EF-Tu	0.6274	0.3855	0.0105	0	0.0162	0	0	0	0	0.4535	0.573	9.4187	0	0.5365	0.4969	6.5306
contig2809990_2_1		Escherichia coli GlpT with mutation conferring resistance to fosfomycin	99.78	antibiotic-resistant GlpT	99.9621	36.1721	0.057	0	0	0	0.1634	0.045	0.1574	110.949	45.1475	16.6433	0.0201	151.1	137.181	3.4529
contig1265899_37_1		Escherichia coli EF-Tu mutants conferring resistance to Pulvomycin	95.42	elfamycin resistant EF-Tu	0.5606	3.7701	0	0	0	0	0.025	0	0	0.2882	0.4846	1.7597	0	0.2088	0.3212	0.0397
contig2541788_64_1	Bacteria	Escherichia coli parC conferring resistance to fluoroquinolones	99.47	fluoroquinolone resistant parC	104.675	43.4533	0.0228	0	0.0793	0	0.2293	0.0542	0.1691	113.557	51.2472	13.4559	0.0544	157.467	159.449	2.6083
contig5298146_2_1		Escherichia coli EF-Tu mutants conferring resistance to Pulvomycin	96.32	elfamycin resistant EF-Tu	1.107	0.0896	0	0	0	0	0	0.0433	0	0.7847	0.986	84.422	0	0.3895	0.8168	96.3404
contig4394895_5_1		tetR	100	major facilitator superfamily (MFS) antibiotic efflux pump	0.9237	1.2479	0	0	0	0.0651	0	0.0245	0	0.7845	0.7739	3.996	0	0.3399	0.2957	1.4701
contig2532120_20_1	Bacteria	Escherichia coli acrR with mutation conferring multidrug antibiotic resistance	100	resistance-nodulation-cell division (RND) antibiotic efflux pump	88.7205	36.8751	0	0	0.1843	0	0.2056	0	0.3537	100.734	40.7257	17.7418	0.0421	134.15	135.013	3.7751
contig839210_1_1	Bacteria	Escherichia coli marR mutant conferring antibiotic resistance	98.61	resistance-nodulation-cell division (RND) antibiotic efflux pump	98.2744	31.1893	0	0	0	0	0.2042	0.0703	0	93.322	39.5448	19.3527	0	134.607	126.331	3.2443
contig3744710_2_1	Bacteria	Escherichia coli marR mutant conferring antibiotic resistance	90.97	resistance-nodulation-cell division (RND) antibiotic efflux pump	0.0449	0	0	0	0	0	0	0.0703	0	0	0	0.6595	0	0	0	1.3248
contig2198122_72_1	k__Bacteria; p__Proteobacteria; c__Gammaproteobacteria; o__Enterobacterales; f__Enterobacteriaceae	Escherichia coli marR mutant conferring antibiotic resistance	83.33	resistance-nodulation-cell division (RND) antibiotic efflux pump	0	0	0	0	0	0	0	0	0	0	0	4.2104	0	0	0	2.3521
contig4430744_6_1	Bacteria	Escherichia coli soxS with mutation conferring antibiotic resistance	100	ATP-binding cassette (ABC) antibiotic efflux pump; major facilitator superfamily (MFS) antibiotic efflux pump; resistance-nodulation-cell division (RND) antibiotic efflux pump; General Bacterial Porin with reduced permeability to beta-lactams	58.0113	23.5871	0.0398	0	0	0	0.0914	0.0944	0.0943	67.4954	30.9773	22.7136	0.0842	81.5049	88.7746	3.8477
contig4430744_7_1	Bacteria	Escherichia coli soxR with mutation conferring antibiotic resistance	100	ATP-binding cassette (ABC) antibiotic efflux pump; major facilitator superfamily (MFS) antibiotic efflux pump; resistance-nodulation-cell division (RND) antibiotic efflux pump	96.0728	36.7343	0.0555	0	0.0856	0.0874	0.382	0	0.23	113.937	53.1044	23.1106	0	126.075	116.048	3.9202
contig4248387_2_1	Bacteria	Escherichia coli soxS with mutation conferring antibiotic resistance	92.52	ATP-binding cassette (ABC) antibiotic efflux pump; major facilitator superfamily (MFS) antibiotic efflux pump; resistance-nodulation-cell division (RND) antibiotic efflux pump; General Bacterial Porin with reduced permeability to beta-lactams	0	0	0	0	0	0	0	0.0944	0	0	0.1611	0.2724	0	0	0	0.4719
contig1842976_21_1	Bacteria	Escherichia coli marR mutant conferring antibiotic resistance	90.97	resistance-nodulation-cell division (RND) antibiotic efflux pump	0.0449	0	0	0	0	0	0	0	0	0.1047	0.24	2.2067	0	0	0	15.3566
contig3893396_2_1	Bacteria	Escherichia coli soxS with mutation conferring antibiotic resistance	93.46	ATP-binding cassette (ABC) antibiotic efflux pump; major facilitator superfamily (MFS) antibiotic efflux pump; resistance-nodulation-cell division (RND) antibiotic efflux pump; General Bacterial Porin with reduced permeability to beta-lactams	0.1206	0	0.0796	0	0	0	0	0	0	0	0	0.4086	0	0	0	0.1815
